# Supplementary material for: 4,4′-Bipyridine–2,3,4,5,6-penta­fluoro­benzoic acid (1/2)
Source: Acta Crystallogr Sect E Struct Rep Online. 2009 Sep 12;65(Pt 10):o2438. doi: 10.1107/S1600536809034783 (PMC2970439; doi:10.1107/S1600536809034783)
Supplement: Supplementary file 1 [file e-65-o2438-sup1.cif]

##############################################################################
###                                                                        ###
###        Electronic paper (Acta Crystallographica Section E)             ###
###                                                                        ###
##############################################################################
#                                                                            #
# This CIF contains the data in a paper accepted for publication in Acta     #
# Crystallographica Section E. It conforms to the requirements of Notes      #
# for Authors for Section E, and has been peer reviewed under the auspices   #
# of the IUCr Commission on Journals.                                        #
#                                                                            #
# Full details of the Crystallographic Information File format               #
# are given in the paper "The Crystallographic Information File (CIF):       #
# a New Standard Archive File for Crystallography" by S. R. Hall, F. H.      #
# Allen and I. D. Brown [Acta Cryst. (1991), A47, 655-685].                  #
#                                                                            #
# The current version of the core CIF dictionary is obtainable from          #
# ftp://ftp.iucr.org/pub/cif_core.dic. The current version number is 2.4.    #
#                                                                            #
# Software is freely available for graphical display of the structure(s) in  #
# this CIF.  For information consult the CIF home page http://www.iucr.org/  #
# cif/home.html                                                              #
#                                                                            #
# This file may be used for bona fide research purposes within the           #
# scientific community so long as proper attribution is given to the journal # 
# article from which it was obtained.                                        #
#                                                                            #
##############################################################################
                                             
data_I
_audit_creation_method     SHELXL-97
_chemical_name_systematic
;
4,4'-Bipyridine--2,3,4,5,6-pentafluorobenzoic acid (1/2)
;
_chemical_name_common     ?
_chemical_formula_moiety     'C10 H8 N2, 2(C7 H F5 O2)'
_chemical_formula_sum     'C24 H10 F10 N2 O4'
_chemical_formula_iupac     'C10 H8 N2, 2C7 H F5 O2'
_chemical_formula_weight     580.34
_chemical_melting_point     ?
_symmetry_cell_setting     Monoclinic
_symmetry_space_group_name_H-M     'C 2/c'
_symmetry_space_group_name_Hall     '-C 2yc'
loop_
    _symmetry_equiv_pos_as_xyz
    'x, y, z'
    '-x, y, -z+1/2'
    'x+1/2, y+1/2, z'
    '-x+1/2, y+1/2, -z+1/2'
    '-x, -y, -z'
    'x, -y, z-1/2'
    '-x+1/2, -y+1/2, -z'
    'x+1/2, -y+1/2, z-1/2'
_cell_length_a     17.910(3)
_cell_length_b     10.7016(19)
_cell_length_c     13.498(3)
_cell_angle_alpha     90.00
_cell_angle_beta     119.631(3)
_cell_angle_gamma     90.00
_cell_volume     2248.8(7)
_cell_formula_units_Z     4
_cell_measurement_reflns_used     187
_cell_measurement_theta_min     2.18
_cell_measurement_theta_max     22.04
_cell_measurement_temperature     296(2)
_exptl_crystal_description     BLOCK
_exptl_crystal_colour     COLORLESS
_exptl_crystal_size_max     0.30
_exptl_crystal_size_mid     0.28
_exptl_crystal_size_min     0.20
_exptl_crystal_density_diffrn     1.714
_exptl_crystal_density_meas     ?
_exptl_crystal_density_method     'not measured'
_exptl_crystal_F_000     1160
_exptl_absorpt_coefficient_mu     0.172
_exptl_absorpt_correction_type     multi-scan
_exptl_absorpt_process_details     '(SADABS; Bruker, 2001)'
_exptl_absorpt_correction_T_min     0.946
_exptl_absorpt_correction_T_max     0.974
_exptl_special_details
;
;
_diffrn_ambient_temperature     296(2)
_diffrn_radiation_type     MoK\a
_diffrn_radiation_wavelength     0.71073
_diffrn_radiation_source     'fine-focus sealed tube'
_diffrn_radiation_monochromator     graphite
_diffrn_measurement_device_type     'Bruker SMART CCD'
_diffrn_measurement_method     \w
_diffrn_detector_area_resol_mean     ?
_diffrn_reflns_number     6884
_diffrn_reflns_av_R_equivalents     0.0221
_diffrn_reflns_av_sigmaI/netI     0.0199
_diffrn_reflns_theta_min     2.31
_diffrn_reflns_theta_max     28.24
_diffrn_reflns_theta_full     28.24
_diffrn_measured_fraction_theta_max     0.971
_diffrn_measured_fraction_theta_full     0.971
_diffrn_reflns_limit_h_min     -23
_diffrn_reflns_limit_h_max     22
_diffrn_reflns_limit_k_min     -14
_diffrn_reflns_limit_k_max     11
_diffrn_reflns_limit_l_min     -17
_diffrn_reflns_limit_l_max     17
_diffrn_standards_number     ?
_diffrn_standards_interval_count     ?
_diffrn_standards_interval_time     ?
_diffrn_standards_decay_%     ?
_refine_special_details
;
Refinement of <i>F</i>^2^ against ALL reflections. The weighted <i>R</i>-factor
<i>wR</i> and goodness of fit <i>S</i> are based on <i>F</i>^2^, conventional
<i>R</i>-factors <i>R</i> are based on <i>F</i>, with <i>F</i> set to zero for
negative <i>F</i>^2^. The threshold expression of <i>F</i>^2^ >
\s(<i>F</i>^2^) is used only for calculating <i>R</i>-factors(gt) <i>etc</i>.
and is not relevant to the choice of reflections for refinement.
<i>R</i>-factors based on <i>F</i>^2^ are statistically about twice as large
as those based on <i>F</i>, and <i>R</i>- factors based on ALL data will be
even larger.
;
_reflns_number_total     2695
_reflns_number_gt     2060
_reflns_threshold_expression     I>2\s(I)
_refine_ls_structure_factor_coef     Fsqd
_refine_ls_matrix_type     full
_refine_ls_R_factor_all     0.0538
_refine_ls_R_factor_gt     0.0414
_refine_ls_wR_factor_gt     0.1095
_refine_ls_wR_factor_ref     0.1202
_refine_ls_goodness_of_fit_ref     1.046
_refine_ls_restrained_S_all     1.046
_refine_ls_number_reflns     2695
_refine_ls_number_parameters     183
_refine_ls_number_restraints     0
_refine_ls_hydrogen_treatment     constr
_refine_ls_weighting_scheme     calc
_refine_ls_weighting_details
          'calc w=1/[\s^2^(Fo^2^)+(0.0524P)^2^+1.397P] where P=(Fo^2^+2Fc^2^)/3'
_atom_sites_solution_hydrogens     geom
_atom_sites_solution_primary     direct
_atom_sites_solution_secondary     difmap
_refine_ls_shift/su_max     0.000
_refine_ls_shift/su_mean     0.000
_refine_diff_density_max     0.252
_refine_diff_density_min     -0.177
_refine_ls_extinction_method     'SHELXL97 (Sheldrick, 2008)'
_refine_ls_extinction_coef     0.0039(7)
_refine_ls_extinction_expression
                                  'Fc^*^=kFc[1+0.001xFc^2^\l^3^/sin(2\q)]^-1/4^'
loop_
    _atom_type_symbol
    _atom_type_description
    _atom_type_scat_dispersion_real
    _atom_type_scat_dispersion_imag
    _atom_type_scat_source
    'C' 'C' 0.0033 0.0016
                         'International Tables Vol C Tables 4.2.6.8 and 6.1.1.4'
    'H' 'H' 0.0000 0.0000
                         'International Tables Vol C Tables 4.2.6.8 and 6.1.1.4'
    'N' 'N' 0.0061 0.0033
                         'International Tables Vol C Tables 4.2.6.8 and 6.1.1.4'
    'O' 'O' 0.0106 0.0060
                         'International Tables Vol C Tables 4.2.6.8 and 6.1.1.4'
    'F' 'F' 0.0171 0.0103
                         'International Tables Vol C Tables 4.2.6.8 and 6.1.1.4'
_computing_data_collection     'SMART (Bruker, 2001)'
_computing_cell_refinement     'SAINT (Bruker, 2001)'
_computing_data_reduction     'SAINT (Bruker, 2001)'
_computing_structure_solution     'SHELXS97 (Sheldrick, 2008)'
_computing_structure_refinement     'SHELXL97 (Sheldrick, 2008)'
_computing_molecular_graphics     'SHELXTL (Sheldrick, 2008)'
_computing_publication_material     'SHELXL97 (Sheldrick, 2008)'
loop_
    _atom_site_type_symbol
    _atom_site_label
    _atom_site_fract_x
    _atom_site_fract_y
    _atom_site_fract_z
    _atom_site_U_iso_or_equiv
    _atom_site_adp_type
    _atom_site_calc_flag
    _atom_site_refinement_flags
    _atom_site_occupancy
    _atom_site_disorder_assembly
    _atom_site_disorder_group
    C C10 0.49615(12) 0.70420(16) 0.63825(14) 0.0565(4) Uani d . 1 . .
    H H10 0.5208 0.6330 0.6818 0.068 Uiso calc R 1 . .
    C C12 0.44977(12) 0.91468(15) 0.61897(14) 0.0541(4) Uani d . 1 . .
    H H12 0.4429 0.9890 0.6493 0.065 Uiso calc R 1 . .
    C C13 0.42370(13) 0.90600(16) 0.50439(14) 0.0578(5) Uani d . 1 . .
    H H13 0.3984 0.9755 0.4584 0.069 Uiso calc R 1 . .
    C C9 0.46907(12) 0.70404(16) 0.52338(15) 0.0574(4) Uani d . 1 . .
    H H9 0.4762 0.6316 0.4910 0.069 Uiso calc R 1 . .
    C C11 0.48637(10) 0.81117(13) 0.68843(12) 0.0430(3) Uani d . 1 . .
    N N1 0.43312(9) 0.80276(13) 0.45658(11) 0.0516(4) Uani d . 1 . .
    F F1 0.31878(9) 0.41200(10) 0.13362(9) 0.0756(4) Uani d . 1 . .
    F F5 0.38044(8) 0.81354(10) 0.04501(10) 0.0727(4) Uani d . 1 . .
    F F2 0.24519(9) 0.35110(11) -0.08528(10) 0.0807(4) Uani d . 1 . .
    O O2 0.38410(9) 0.76706(11) 0.24230(10) 0.0624(4) Uani d . 1 . .
    H H2 0.4019 0.7781 0.3105 0.094 Uiso calc R 1 . .
    F F4 0.30691(9) 0.74859(12) -0.17270(10) 0.0802(4) Uani d . 1 . .
    F F3 0.23514(9) 0.51811(12) -0.24105(8) 0.0766(4) Uani d . 1 . .
    C C2 0.35217(10) 0.61682(14) 0.09940(12) 0.0442(3) Uani d . 1 . .
    C C3 0.31759(11) 0.49867(15) 0.06163(13) 0.0490(4) Uani d . 1 . .
    O O1 0.42833(13) 0.57290(14) 0.29718(11) 0.0921(6) Uani d . 1 . .
    C C7 0.34739(11) 0.69832(14) 0.01702(14) 0.0475(4) Uani d . 1 . .
    C C4 0.27894(12) 0.46524(15) -0.05187(14) 0.0529(4) Uani d . 1 . .
    C C5 0.27456(11) 0.54934(17) -0.13111(13) 0.0524(4) Uani d . 1 . .
    C C1 0.39257(11) 0.65043(16) 0.22420(13) 0.0512(4) Uani d . 1 . .
    C C6 0.30987(12) 0.66596(16) -0.09672(14) 0.0527(4) Uani d . 1 . .
loop_
    _atom_site_aniso_label
    _atom_site_aniso_U_11
    _atom_site_aniso_U_22
    _atom_site_aniso_U_33
    _atom_site_aniso_U_12
    _atom_site_aniso_U_13
    _atom_site_aniso_U_23
    C10 0.0778(12) 0.0382(8) 0.0439(9) 0.0111(8) 0.0227(8) 0.0021(6)
    C12 0.0787(11) 0.0355(8) 0.0413(8) 0.0068(8) 0.0244(8) -0.0005(6)
    C13 0.0836(12) 0.0384(8) 0.0409(8) 0.0075(8) 0.0229(8) 0.0029(7)
    C9 0.0754(11) 0.0435(9) 0.0466(9) 0.0083(8) 0.0250(8) -0.0065(7)
    C11 0.0513(8) 0.0341(7) 0.0379(8) -0.0014(6) 0.0177(6) -0.0004(6)
    N1 0.0633(8) 0.0464(8) 0.0388(7) 0.0000(6) 0.0205(6) -0.0036(5)
    F1 0.1289(11) 0.0458(6) 0.0587(6) -0.0090(6) 0.0515(7) 0.0036(5)
    F5 0.1063(9) 0.0427(6) 0.0662(7) -0.0179(6) 0.0403(7) -0.0041(5)
    F2 0.1197(10) 0.0498(6) 0.0704(7) -0.0246(7) 0.0454(7) -0.0210(5)
    O2 0.0914(9) 0.0431(6) 0.0387(6) 0.0117(6) 0.0214(6) -0.0040(5)
    F4 0.1189(10) 0.0679(8) 0.0561(6) 0.0000(7) 0.0450(7) 0.0184(6)
    F3 0.1011(9) 0.0798(8) 0.0386(5) -0.0019(7) 0.0268(6) -0.0116(5)
    C2 0.0529(8) 0.0380(7) 0.0384(7) 0.0070(6) 0.0200(7) -0.0006(6)
    C3 0.0690(10) 0.0380(8) 0.0429(8) 0.0035(7) 0.0298(8) 0.0024(6)
    O1 0.1500(15) 0.0554(8) 0.0406(7) 0.0404(9) 0.0239(8) 0.0032(6)
    C7 0.0571(9) 0.0352(7) 0.0473(8) 0.0003(7) 0.0236(7) -0.0007(6)
    C4 0.0691(11) 0.0394(8) 0.0505(9) -0.0048(7) 0.0298(8) -0.0087(7)
    C5 0.0616(10) 0.0552(10) 0.0365(8) 0.0046(8) 0.0213(7) -0.0049(7)
    C1 0.0627(10) 0.0439(9) 0.0390(8) 0.0103(7) 0.0190(7) -0.0018(6)
    C6 0.0677(10) 0.0478(9) 0.0440(8) 0.0054(8) 0.0287(8) 0.0088(7)
_geom_special_details
;
All e.s.d.'s (except the e.s.d. in the dihedral angle between two l.s. planes)
are estimated using the full covariance matrix. The cell e.s.d.'s are taken
into account individually in the estimation of e.s.d.'s in distances, angles
and torsion angles; correlations between e.s.d.'s in cell parameters are only
used when they are defined by crystal symmetry. An approximate (isotropic)
treatment of cell e.s.d.'s is used for estimating e.s.d.'s involving l.s.
planes.
;
loop_
    _geom_bond_atom_site_label_1
    _geom_bond_atom_site_label_2
    _geom_bond_site_symmetry_2
    _geom_bond_distance
    _geom_bond_publ_flag
    C10 C9 . 1.377(2) ?
    C10 C11 . 1.385(2) ?
    C10 H10 . 0.9300 ?
    C12 C13 . 1.380(2) ?
    C12 C11 . 1.389(2) ?
    C12 H12 . 0.9300 ?
    C13 N1 . 1.332(2) ?
    C13 H13 . 0.9300 ?
    C9 N1 . 1.330(2) ?
    C9 H9 . 0.9300 ?
    C11 C11 2_656 1.483(3) ?
    F1 C3 . 1.3358(18) ?
    F5 C7 . 1.3388(18) ?
    F2 C4 . 1.3383(19) ?
    O2 C1 . 1.295(2) ?
    O2 H2 . 0.8200 ?
    F4 C6 . 1.3352(19) ?
    F3 C5 . 1.3328(18) ?
    C2 C7 . 1.382(2) ?
    C2 C3 . 1.389(2) ?
    C2 C1 . 1.512(2) ?
    C3 C4 . 1.380(2) ?
    O1 C1 . 1.202(2) ?
    C7 C6 . 1.381(2) ?
    C4 C5 . 1.370(2) ?
    C5 C6 . 1.372(3) ?
loop_
    _geom_angle_atom_site_label_1
    _geom_angle_atom_site_label_2
    _geom_angle_atom_site_label_3
    _geom_angle_site_symmetry_1
    _geom_angle_site_symmetry_3
    _geom_angle
    _geom_angle_publ_flag
    C9 C10 C11 . . 119.51(15) ?
    C9 C10 H10 . . 120.2 ?
    C11 C10 H10 . . 120.2 ?
    C13 C12 C11 . . 119.23(15) ?
    C13 C12 H12 . . 120.4 ?
    C11 C12 H12 . . 120.4 ?
    N1 C13 C12 . . 123.04(15) ?
    N1 C13 H13 . . 118.5 ?
    C12 C13 H13 . . 118.5 ?
    N1 C9 C10 . . 123.05(16) ?
    N1 C9 H9 . . 118.5 ?
    C10 C9 H9 . . 118.5 ?
    C10 C11 C12 . . 117.44(14) ?
    C10 C11 C11 . 2_656 119.81(10) ?
    C12 C11 C11 . 2_656 122.74(10) ?
    C9 N1 C13 . . 117.73(14) ?
    C1 O2 H2 . . 109.5 ?
    C7 C2 C3 . . 116.11(14) ?
    C7 C2 C1 . . 123.47(15) ?
    C3 C2 C1 . . 120.42(14) ?
    F1 C3 C4 . . 116.50(15) ?
    F1 C3 C2 . . 121.41(14) ?
    C4 C3 C2 . . 122.08(15) ?
    F5 C7 C6 . . 116.66(14) ?
    F5 C7 C2 . . 120.75(14) ?
    C6 C7 C2 . . 122.59(15) ?
    F2 C4 C5 . . 119.63(15) ?
    F2 C4 C3 . . 120.38(15) ?
    C5 C4 C3 . . 119.99(16) ?
    F3 C5 C4 . . 119.92(16) ?
    F3 C5 C6 . . 120.44(16) ?
    C4 C5 C6 . . 119.63(15) ?
    O1 C1 O2 . . 125.12(15) ?
    O1 C1 C2 . . 121.09(15) ?
    O2 C1 C2 . . 113.78(14) ?
    F4 C6 C5 . . 120.39(15) ?
    F4 C6 C7 . . 120.03(16) ?
    C5 C6 C7 . . 119.57(15) ?
loop_
    _geom_hbond_atom_site_label_D
    _geom_hbond_atom_site_label_H
    _geom_hbond_atom_site_label_A
    _geom_hbond_site_symmetry_A
    _geom_hbond_distance_DH
    _geom_hbond_distance_HA
    _geom_hbond_distance_DA
    _geom_hbond_angle_DHA
    O2 H2 N1 1_555 0.82 1.78 2.602(2) 176
    C9 H9 O1 1_555 0.93 2.40 3.102(2) 132
    C10 H10 O1 5_666 0.93 2.35 3.196(2) 152
    C12 H12 F5 6_576 0.93 2.48 3.126(2) 127
    C13 H13 F5 6_576 0.93 2.63 3.214(2) 121
data_global
_journal_date_recd_electronic     2009-08-29
_journal_date_accepted     2009-08-30
_journal_name_full     'Acta Crystallographica, Section E'
_journal_year     2009
_journal_volume     65
_journal_issue     10
_journal_page_first     o2438
_journal_page_last     o2438
_journal_paper_category     QO
_journal_coeditor_code     HB5082
_publ_contact_author_name     'Xiangdong Zhang'
_publ_contact_author_address
;
College of Chemistry
Liaoning University
Shenyang
110036
China
;
_publ_contact_author_email     'xdzhang@lnu.edu.cn'
_publ_contact_author_fax     '86-24-62202380'
_publ_contact_author_phone     '86-24-62202380'
_publ_section_title
;
4,4'-Bipyridine--2,3,4,5,6-pentafluorobenzoic acid (1/2)
;
loop_
    _publ_author_name
    _publ_author_footnote
    _publ_author_address
    'Zhang, Xiangdong' .
;
College of Chemistry
Liaoning University
Shenyang 110036
People's Republic of China
;
    'Wang, Lijuan' .
;
College of Chemistry
Liaoning University
Shenyang 110036
People's Republic of China
;
    'Ge, Chunhua' .
;
College of Chemistry
Liaoning University
Shenyang 110036
People's Republic of China
;
    'Men, Yanmei' .
;
College of Chemistry
Liaoning University
Shenyang 110036
People's Republic of China
;
    'Zhang, Rui' .
;
College of Chemistry
Liaoning University
Shenyang 110036
People's Republic of China
;
