# Supplementary material for: 4,4′-Bipyridine–2,3,4,5,6-penta­fluoro­benzoic acid (1/2)
Source: Acta Crystallogr Sect E Struct Rep Online. 2009 Sep 12;65(Pt 10):o2438. doi: 10.1107/S1600536809034783 (PMC2970439; doi:10.1107/S1600536809034783)
Supplement: Supplementary file 2 [file e-65-o2438-Isup2.hkl]

# 
# h,k,l, Fc-squared, Fo-squared, sigma(Fo-squared) and status flag 
# 
data_I
_shelx_title ' test_0m in C2/c' 
_shelx_refln_list_code          4 
_shelx_F_calc_maximum      411.78 
_exptl_crystal_F_000      1160.00 
_reflns_d_resolution_high  0.7511 
 
loop_ 
 _symmetry_equiv_pos_as_xyz 
 'x, y, z' 
 '-x, y, -z+1/2' 
 'x+1/2, y+1/2, z' 
 '-x+1/2, y+1/2, -z+1/2' 
 '-x, -y, -z' 
 'x, -y, z-1/2' 
 '-x+1/2, -y+1/2, -z' 
 'x+1/2, -y+1/2, z-1/2' 
 
_cell_length_a    17.9101 
_cell_length_b    10.7016 
_cell_length_c    13.4983 
_cell_angle_alpha  90.000 
_cell_angle_beta  119.631 
_cell_angle_gamma  90.000 
 
_shelx_F_squared_multiplier     1.000 
 
loop_ 
 _refln_index_h 
 _refln_index_k 
 _refln_index_l 
 _refln_F_squared_calc 
 _refln_F_squared_meas 
 _refln_F_squared_sigma 
 _refln_observed_status 
   2   0   0     8910.66     8942.36    154.31 o 
   4   0   0     1857.34     1837.48     32.47 o 
   6   0   0     1229.30     1165.89     15.88 o 
   8   0   0      111.34       97.04      3.25 o 
  10   0   0       59.41       40.18      3.39 o 
  12   0   0       47.15       44.96      7.42 o 
  14   0   0        0.20        2.76      1.84 o 
  16   0   0       44.56       47.63      5.12 o 
  18   0   0       15.73       21.75      4.73 o 
  20   0   0        0.00        0.26      3.58 o 
   1   1   0     2502.36     2652.78     34.11 o 
   3   1   0    23335.55    22955.68    294.97 o 
   5   1   0     9908.92     9891.22     83.30 o 
   7   1   0       82.62       60.76      1.82 o 
   9   1   0      140.30      144.41      3.82 o 
  11   1   0      341.25      303.18      4.96 o 
  13   1   0        8.73       11.55      1.57 o 
  15   1   0       19.64       23.01      1.98 o 
  17   1   0       10.04        5.24      2.83 o 
  19   1   0        0.57        0.77      2.57 o 
   0   2   0    11009.29    10423.60    126.05 o 
   2   2   0    23534.51    23153.30    455.62 o 
   4   2   0     8010.14     8079.19     68.23 o 
   6   2   0     5705.76     5877.97     50.38 o 
   8   2   0     1897.02     1873.10     17.69 o 
  10   2   0      862.22      931.27     10.31 o 
  12   2   0       44.53       41.15      2.02 o 
  14   2   0        5.00        3.14      1.77 o 
  16   2   0       54.43       55.14      4.07 o 
  18   2   0        6.44        7.13      2.26 o 
  20   2   0       14.00       11.92      2.72 o 
   1   3   0      170.16      222.31      5.89 o 
   3   3   0       31.98       24.25      1.05 o 
   5   3   0     1906.05     1853.99     19.48 o 
   7   3   0     1355.08     1525.70     14.63 o 
   9   3   0      235.96      259.87      4.18 o 
  11   3   0        0.95       -0.12      1.08 o 
  13   3   0        2.78        3.58      1.69 o 
  15   3   0       38.18       41.69      2.93 o 
  17   3   0       71.79       72.60      6.26 o 
  19   3   0       13.95       12.08      2.75 o 
   0   4   0     1650.44     1644.11     20.97 o 
   2   4   0     2059.67     2131.64     21.84 o 
   4   4   0      801.27      877.13     14.25 o 
   6   4   0       56.50       67.85      2.87 o 
   8   4   0       36.14       31.63      1.69 o 
  10   4   0      690.69      791.95     11.18 o 
  12   4   0       39.19       30.33      2.41 o 
  14   4   0        5.44       -1.60      1.60 o 
  16   4   0        1.79        0.22      1.80 o 
  18   4   0       10.93        8.00      2.50 o 
   1   5   0     1257.98     1323.91     14.32 o 
   3   5   0     1659.12     1501.53     16.21 o 
   5   5   0     2566.06     2973.83     38.46 o 
   7   5   0       11.13       13.87      1.90 o 
   9   5   0      267.65      283.24      7.15 o 
  11   5   0       24.21       32.42      6.97 o 
  13   5   0        0.09       -1.90      1.90 o 
  15   5   0       24.24       16.72      3.12 o 
  17   5   0        8.45       15.59      3.48 o 
  19   5   0        0.30        3.33      4.22 o 
   0   6   0       63.09       97.67     10.23 o 
   2   6   0     1268.19     1338.64     14.79 o 
   4   6   0     1315.82     1323.88     14.82 o 
   6   6   0       85.27       57.91      3.30 o 
   8   6   0     2577.46     2451.20     33.63 o 
  10   6   0        0.44        0.70      1.94 o 
  12   6   0       49.41       49.22      3.80 o 
  14   6   0       66.12       59.80      4.39 o 
  16   6   0        8.77        8.40      2.97 o 
  18   6   0        1.27       -2.05      3.84 o 
   1   7   0      256.12      279.77      4.10 o 
   3   7   0       64.53       64.33      6.20 o 
   5   7   0     2117.92     2102.33     47.09 o 
   7   7   0        1.24        1.78      1.94 o 
   9   7   0        1.80       -1.10      2.75 o 
  11   7   0       70.47       61.49      7.61 o 
  13   7   0      262.27      273.60     10.62 o 
  15   7   0       15.82       11.89      3.30 o 
  17   7   0       16.45       11.77      4.99 o 
   0   8   0     1199.85     1104.79     16.38 o 
   2   8   0     3127.93     3039.64     32.51 o 
   4   8   0       36.37       19.39      2.33 o 
   6   8   0        6.45        0.05      3.07 o 
   8   8   0        0.02       -0.90      3.01 o 
  10   8   0        3.42       -1.79      2.94 o 
  12   8   0        3.65        5.40      2.58 o 
  14   8   0       57.60       49.48      4.34 o 
  16   8   0        1.26        0.77      3.84 o 
   1   9   0        0.55        2.08      1.85 o 
   3   9   0       16.39       13.60      1.86 o 
   5   9   0      393.00      389.49      8.91 o 
   7   9   0     1370.12     1375.49     21.85 o 
   9   9   0      245.46      292.99     10.56 o 
  11   9   0        0.00       -0.65      2.36 o 
  13   9   0        0.81       -1.80      1.80 o 
  15   9   0        7.24        4.09      4.48 o 
   0  10   0     1027.13     1055.41     25.61 o 
   2  10   0     1725.69     1666.75     25.42 o 
   4  10   0       39.60       34.58      2.64 o 
   6  10   0      642.16      682.66     13.35 o 
   8  10   0      139.34      161.88      6.78 o 
  10  10   0       69.35       51.70      4.24 o 
  12  10   0       85.80       67.82      5.11 o 
  14  10   0       24.05       13.43      5.12 o 
   1  11   0      200.77      215.45      7.28 o 
   3  11   0      322.95      304.01      8.68 o 
   5  11   0      117.99      104.85      5.52 o 
   7  11   0       13.30       20.00      3.04 o 
   9  11   0      129.58      148.79      9.08 o 
  11  11   0       55.65       65.35      5.15 o 
  13  11   0       26.14       39.66      6.78 o 
   0  12   0       70.49       90.19      7.29 o 
   2  12   0       71.79       85.71      5.34 o 
   4  12   0       45.50       32.48      3.79 o 
   6  12   0        5.60        9.61      3.12 o 
   8  12   0      335.28      345.49     10.16 o 
  10  12   0        3.62        4.46      3.65 o 
   1  13   0        6.88        3.73      2.62 o 
   3  13   0        0.12        1.16      3.39 o 
   5  13   0        2.69        8.36      3.12 o 
   7  13   0       29.89       26.43      4.08 o 
   0  14   0        0.74        1.15      4.09 o 
   2  14   0       22.43       21.68      3.99 o 
 -21   1   1        0.07       -2.40      2.40 o 
 -19   1   1        6.68        7.95      2.26 o 
 -17   1   1       27.95       17.84      2.43 o 
 -15   1   1       55.79       61.84      2.76 o 
 -13   1   1      152.75      184.33      4.00 o 
 -11   1   1       30.43       40.96      1.97 o 
  -9   1   1      180.41      177.27      3.21 o 
  -7   1   1      102.06      122.85      2.38 o 
  -5   1   1   169562.52   172495.61   6771.99 o 
  -3   1   1     5485.35     5375.75     45.88 o 
  -1   1   1     1540.83     1635.00     43.20 o 
   1   1   1     1137.77     1122.94     19.84 o 
   3   1   1      730.93      691.56      6.81 o 
   5   1   1      323.20      289.97      3.74 o 
   7   1   1      417.88      388.64      6.01 o 
   9   1   1      197.07      177.40      3.49 o 
  11   1   1     1152.88     1224.15     13.18 o 
  13   1   1        7.09        3.74      1.55 o 
  15   1   1       25.82       23.17      2.12 o 
  17   1   1       16.65       12.46      2.34 o 
  19   1   1       43.20       46.82      4.48 o 
 -20   2   1       11.52        6.81      2.42 o 
 -18   2   1        0.03        1.47      1.92 o 
 -16   2   1        5.01        4.59      1.90 o 
 -14   2   1       55.59       53.10      3.56 o 
 -12   2   1      565.24      630.48      8.02 o 
 -10   2   1     1887.88     1840.24     17.78 o 
  -8   2   1      370.58      385.13      4.98 o 
  -6   2   1      658.87      589.75      6.34 o 
  -4   2   1      218.57      158.69      7.77 o 
  -2   2   1    16201.94    16800.90    202.68 o 
   0   2   1     1359.19     1438.46     14.69 o 
   2   2   1      350.37      324.69      6.33 o 
   4   2   1      882.07      854.87      7.39 o 
   6   2   1     3654.83     3519.89     31.03 o 
   8   2   1      194.55      201.88      3.54 o 
  10   2   1        3.00        1.43      1.06 o 
  12   2   1      529.50      448.78      6.64 o 
  14   2   1       10.36        7.27      1.96 o 
  16   2   1       62.01       67.20      3.69 o 
  18   2   1        2.11        1.29      4.97 o 
 -19   3   1        0.78       -0.46      1.96 o 
 -17   3   1       10.08        6.51      2.24 o 
 -15   3   1      144.09      146.05      4.79 o 
 -13   3   1      122.54       96.57      3.71 o 
 -11   3   1      220.60      199.33      3.79 o 
  -9   3   1      834.51      842.69      9.19 o 
  -7   3   1      156.53      141.38      2.54 o 
  -5   3   1     1617.04     1524.17     16.16 o 
  -3   3   1      649.28      685.48     13.97 o 
  -1   3   1     7897.38     7558.26     73.47 o 
   1   3   1    12315.34    12334.57    120.37 o 
   3   3   1     1460.56     1472.41     42.83 o 
   5   3   1     1051.92     1126.35     30.42 o 
   7   3   1        1.06       11.65      0.95 o 
   9   3   1      585.64      608.35      7.49 o 
  11   3   1       55.37       34.62      1.91 o 
  13   3   1       74.52       58.56      3.20 o 
  15   3   1        0.64       -0.13      1.78 o 
  17   3   1       17.99       18.24      4.12 o 
  19   3   1        0.00       -2.53      2.53 o 
 -20   4   1        0.73        1.80      2.66 o 
 -18   4   1        1.43       -0.67      2.06 o 
 -16   4   1        0.91       -0.92      1.78 o 
 -14   4   1        3.33        3.49      1.76 o 
 -12   4   1        6.29       12.29      1.89 o 
 -10   4   1     1192.88     1258.61     17.10 o 
  -8   4   1      692.41      762.33      9.48 o 
  -6   4   1     2100.01     2232.12     23.37 o 
  -4   4   1      128.96       99.60      3.21 o 
  -2   4   1     6624.57     6392.54     62.60 o 
   0   4   1      351.95      398.25      4.51 o 
   2   4   1     7635.98     7882.10     76.97 o 
   4   4   1     9891.61    10312.54    103.86 o 
   6   4   1      173.01      152.65      2.65 o 
   8   4   1      430.48      504.13      8.28 o 
  10   4   1      808.18      839.03     11.75 o 
  12   4   1      121.45      148.01      5.04 o 
  14   4   1       22.78       21.45      2.50 o 
  16   4   1       76.93       68.60      5.30 o 
  18   4   1        0.03        0.26      3.10 o 
 -19   5   1        1.43        0.90      4.09 o 
 -17   5   1        0.74        2.26      2.49 o 
 -15   5   1        0.51       -2.11      2.11 o 
 -13   5   1      188.91      216.41      8.32 o 
 -11   5   1      132.63      121.22      6.01 o 
  -9   5   1      401.98      362.26      8.01 o 
  -7   5   1      355.70      395.43      8.01 o 
  -5   5   1       68.28       92.97      2.70 o 
  -3   5   1      813.88      810.92      9.32 o 
  -1   5   1        8.53       -0.47      0.54 o 
   1   5   1      167.72      231.88      3.82 o 
   3   5   1     5666.32     5688.31     56.42 o 
   5   5   1     2991.59     3244.51     33.45 o 
   7   5   1      228.71      215.38      4.21 o 
   9   5   1        4.86        2.62      1.81 o 
  11   5   1       31.37       28.37      3.03 o 
  13   5   1       11.67        7.50      6.08 o 
  15   5   1        4.87        3.98      2.71 o 
  17   5   1        0.18       -0.85      2.85 o 
 -18   6   1        1.72        7.53      3.15 o 
 -16   6   1        0.64       -1.66      2.44 o 
 -14   6   1        3.84        8.06      2.71 o 
 -12   6   1       15.84        7.04      2.35 o 
 -10   6   1      404.66      416.04      9.32 o 
  -8   6   1      246.92      264.55      7.29 o 
  -6   6   1      716.10      708.30     12.04 o 
  -4   6   1        2.53        2.72      2.78 o 
  -2   6   1       18.34       14.88      1.07 o 
   0   6   1     4638.84     4942.80     42.82 o 
   2   6   1     1927.19     1958.50     20.94 o 
   4   6   1        0.03       -0.69      0.88 o 
   6   6   1      283.88      292.02      6.33 o 
   8   6   1     1046.03     1039.63     16.98 o 
  10   6   1      480.70      503.50     10.82 o 
  12   6   1       78.29       95.86      5.15 o 
  14   6   1        1.83        1.46      2.44 o 
  16   6   1        2.03        3.01      2.88 o 
  18   6   1       16.84       16.25      5.24 o 
 -17   7   1        0.01       -2.01      2.01 o 
 -15   7   1       88.08       83.65      5.46 o 
 -13   7   1        6.16        2.03      4.41 o 
 -11   7   1        2.58        4.98      2.29 o 
  -9   7   1      189.62      159.48      5.73 o 
  -7   7   1     1237.78     1239.16     27.29 o 
  -5   7   1      345.76      302.39      6.91 o 
  -3   7   1       39.95       26.05      2.07 o 
  -1   7   1       43.80       49.62      3.38 o 
   1   7   1      321.64      379.83      5.11 o 
   3   7   1     2494.93     2320.03     31.22 o 
   5   7   1      740.30      770.78     13.22 o 
   7   7   1      452.53      471.67     10.00 o 
   9   7   1        1.00        1.26      2.00 o 
  11   7   1        0.76       -0.81      2.03 o 
  13   7   1        4.22        0.68      2.48 o 
  15   7   1        5.33        2.99      2.89 o 
  17   7   1        0.68       -3.07      3.97 o 
 -16   8   1        5.53        5.02      3.16 o 
 -14   8   1       53.77       63.01      5.69 o 
 -12   8   1      451.89      462.84     11.17 o 
 -10   8   1      433.79      458.90     10.63 o 
  -8   8   1      300.11      307.43      7.99 o 
  -6   8   1       54.58       35.50      4.67 o 
  -4   8   1     1261.38     1204.34     18.28 o 
  -2   8   1      101.33       84.69      3.12 o 
   0   8   1      407.51      382.42      5.36 o 
   2   8   1       51.17       56.07      2.69 o 
   4   8   1        0.15        3.76      2.24 o 
   6   8   1        1.60       -0.73      1.69 o 
   8   8   1      144.74      128.32     10.94 o 
  10   8   1      140.84      151.47      6.24 o 
  12   8   1      170.20      146.21      6.46 o 
  14   8   1       12.19       16.82      3.43 o 
  16   8   1        7.06       12.54      5.12 o 
 -15   9   1        3.18        0.61      2.76 o 
 -13   9   1        4.77       -2.44      2.44 o 
 -11   9   1        0.01       -2.17      2.17 o 
  -9   9   1        0.81        2.87      2.43 o 
  -7   9   1     2229.37     2146.70     41.10 o 
  -5   9   1      916.88      986.66     16.32 o 
  -3   9   1      883.88      863.37     11.90 o 
  -1   9   1      224.36      228.71      5.12 o 
   1   9   1      561.27      624.20     13.25 o 
   3   9   1      390.63      395.89      7.15 o 
   5   9   1      140.18      142.69      4.76 o 
   7   9   1      108.75       83.79     11.77 o 
   9   9   1      463.20      430.19     10.58 o 
  11   9   1        7.18        4.13      2.60 o 
  13   9   1        0.17       -2.49      2.49 o 
  15   9   1        0.08       -3.97      3.97 o 
 -14  10   1        1.15        0.26      4.09 o 
 -12  10   1       24.52       20.19      6.52 o 
 -10  10   1        1.72       -1.47      3.71 o 
  -8  10   1       12.64       10.28      2.67 o 
  -6  10   1       21.74       27.52      4.09 o 
  -4  10   1      185.71      173.30      4.95 o 
  -2  10   1      120.64      101.07      5.20 o 
   0  10   1      236.45      250.00      7.51 o 
   2  10   1      640.02      601.03     12.34 o 
   4  10   1        0.08       -1.18      2.35 o 
   6  10   1      748.92      808.39     15.23 o 
   8  10   1       45.11       41.86      3.89 o 
  10  10   1       16.12       28.95      3.00 o 
  12  10   1        0.09       -2.19      2.19 o 
  14  10   1        0.90       -0.13      3.84 o 
 -13  11   1        0.22        2.94      4.48 o 
 -11  11   1      227.14      270.48     13.50 o 
  -9  11   1        4.80       11.28      3.10 o 
  -7  11   1      267.44      288.63      8.38 o 
  -5  11   1        4.07        1.38      2.49 o 
  -3  11   1      281.82      295.53      8.60 o 
  -1  11   1       32.83       35.15      3.66 o 
   1  11   1      127.00      131.16      6.72 o 
   3  11   1      214.41      193.75     13.43 o 
   5  11   1      436.11      410.29     10.51 o 
   7  11   1        0.48        4.65      2.70 o 
   9  11   1      218.43      233.38     14.07 o 
  11  11   1        5.49        2.17      3.17 o 
 -10  12   1       81.63       84.52     10.62 o 
  -8  12   1       50.18       49.63      4.48 o 
  -6  12   1       83.68       69.25      4.84 o 
  -4  12   1       57.48       53.87      4.25 o 
  -2  12   1       44.81       39.74      3.98 o 
   0  12   1        5.35        8.45      2.80 o 
   2  12   1        9.99       22.39      3.47 o 
   4  12   1       19.31       20.84      3.43 o 
   6  12   1       88.22       88.31      5.56 o 
   8  12   1       12.12        2.05      4.35 o 
  10  12   1       97.46       83.57      8.06 o 
  -9  13   1       54.84       49.17      5.01 o 
  -7  13   1        8.40        6.74      3.31 o 
  -5  13   1        0.58       -0.45      2.76 o 
  -3  13   1        7.92       14.23      3.38 o 
  -1  13   1       28.07       35.30      4.07 o 
   1  13   1        0.90        2.05      2.71 o 
   3  13   1       46.21       46.84      4.56 o 
   5  13   1        9.28        2.52      2.93 o 
   7  13   1        1.72       -4.22      4.22 o 
  -4  14   1      199.48      233.55      9.09 o 
  -2  14   1       13.86        7.70      3.38 o 
   0  14   1        9.90       15.36      3.75 o 
   2  14   1       40.55       43.89      4.69 o 
 -20   0   2       11.63       12.79      4.61 o 
 -18   0   2       18.65       20.98      4.61 o 
 -16   0   2       11.68       14.18      2.49 o 
 -14   0   2       70.98       78.66      4.04 o 
 -12   0   2      114.18      118.17      4.24 o 
 -10   0   2     3647.53     3874.33     48.73 o 
  -8   0   2    18752.54    17810.00    322.74 o 
  -6   0   2     9454.59     9495.45    159.08 o 
  -4   0   2     2535.53     2396.30     40.03 o 
  -2   0   2     5984.89     6111.42    104.07 o 
   0   0   2     2479.94     2443.81     42.04 o 
   2   0   2     5687.60     5258.44     63.30 o 
   4   0   2      174.58      208.96     11.58 o 
   6   0   2      587.52      653.61     10.28 o 
   8   0   2      604.53      608.08     11.20 o 
  10   0   2      402.02      362.75      7.87 o 
  12   0   2       91.97      105.37      4.67 o 
  14   0   2      176.53      213.77      6.69 o 
  16   0   2        6.67        6.42      2.58 o 
  18   0   2       29.88       34.41      5.63 o 
 -21   1   2        0.00       -0.64      2.80 o 
 -19   1   2        6.79        4.60      2.07 o 
 -17   1   2       22.19       21.43      2.88 o 
 -15   1   2       55.26       66.08      2.79 o 
 -13   1   2       30.93       24.30      1.71 o 
 -11   1   2      256.73      215.03      3.97 o 
  -9   1   2     1845.60     1854.78     18.89 o 
  -7   1   2     1943.41     1856.43     15.06 o 
  -5   1   2    87990.34    89963.08   1921.71 o 
  -3   1   2     7495.98     7452.91     56.42 o 
  -1   1   2      123.09      135.52      3.20 o 
   1   1   2     9115.25     9215.81     77.89 o 
   3   1   2      216.26      268.23      3.04 o 
   5   1   2       83.77       85.69      2.42 o 
   7   1   2     2313.46     2364.76     21.85 o 
   9   1   2        0.82        2.14      1.20 o 
  11   1   2      227.62      226.83      4.43 o 
  13   1   2      113.71      126.93      3.61 o 
  15   1   2       38.60       37.24      2.43 o 
  17   1   2        3.95        2.24      2.11 o 
  19   1   2       14.02       17.27      5.12 o 
 -20   2   2        5.85        4.34      2.19 o 
 -18   2   2        9.81        8.67      2.23 o 
 -16   2   2       19.69       17.37      2.27 o 
 -14   2   2      257.24      246.66      5.71 o 
 -12   2   2      532.61      574.65      9.58 o 
 -10   2   2    13854.62    13739.13    116.09 o 
  -8   2   2     1003.95      975.92      9.91 o 
  -6   2   2        6.58        1.80      1.04 o 
  -4   2   2     1191.55     1323.89     17.21 o 
  -2   2   2     2285.61     2531.43     21.92 o 
   0   2   2     1127.73     1174.11     10.76 o 
   2   2   2     1037.36      954.74     10.44 o 
   4   2   2     7380.85     7240.28     54.94 o 
   6   2   2     5790.06     5711.52     43.94 o 
   8   2   2       53.62       56.63      2.10 o 
  10   2   2        1.78       -0.96      1.29 o 
  12   2   2        2.12        0.52      1.29 o 
  14   2   2      250.37      223.71      5.81 o 
  16   2   2        2.34        4.69      2.09 o 
  18   2   2        5.83        4.77      3.15 o 
 -21   3   2        2.00       -1.76      1.76 o 
 -19   3   2        0.18       -1.41      1.93 o 
 -17   3   2        5.46        5.11      2.08 o 
 -15   3   2      222.70      208.39      5.56 o 
 -13   3   2      287.40      253.00      5.70 o 
 -11   3   2      536.69      500.27      7.33 o 
  -9   3   2     1037.76     1083.19     11.11 o 
  -7   3   2     3801.84     4250.59     43.14 o 
  -5   3   2      331.75      357.32      6.29 o 
  -3   3   2      321.95      327.22      4.18 o 
  -1   3   2      177.00      182.19      2.73 o 
   1   3   2     2415.31     2290.30     20.25 o 
   3   3   2     6592.12     6651.68     69.36 o 
   5   3   2      667.94      769.41      7.19 o 
   7   3   2     1759.36     1788.02     15.09 o 
   9   3   2      348.86      359.27      5.50 o 
  11   3   2       11.83        5.18      1.37 o 
  13   3   2      108.70      105.96      4.18 o 
  15   3   2       96.17      109.27      4.53 o 
  17   3   2      207.50      209.34      9.47 o 
 -20   4   2        0.02       -2.29      2.55 o 
 -18   4   2        0.06        2.23      2.09 o 
 -16   4   2       22.19       16.70      2.46 o 
 -14   4   2        0.31        0.04      1.71 o 
 -12   4   2      323.20      334.21      6.67 o 
 -10   4   2      157.07      147.10      5.02 o 
  -8   4   2     1300.60     1269.12     14.22 o 
  -6   4   2     2709.54     2549.86     32.83 o 
  -4   4   2     3761.69     3483.96     43.24 o 
  -2   4   2    13965.70    13687.65    227.81 o 
   0   4   2     4460.31     4308.86     37.40 o 
   2   4   2       21.10       49.88      1.54 o 
   4   4   2      503.44      548.22      6.23 o 
   6   4   2      194.10      203.41      3.35 o 
   8   4   2      305.59      310.69      5.64 o 
  10   4   2        3.14        1.90      1.49 o 
  12   4   2       84.78       77.09      3.68 o 
  14   4   2       33.37       40.32      3.11 o 
  16   4   2        7.25       10.99      3.12 o 
  18   4   2       19.94       14.84      5.12 o 
 -19   5   2        8.82        4.03      2.45 o 
 -17   5   2        0.20       -0.32      2.35 o 
 -15   5   2       22.00       29.02      3.33 o 
 -13   5   2      202.28      188.68      6.51 o 
 -11   5   2      100.19       98.30      6.14 o 
  -9   5   2       34.26       43.03      3.00 o 
  -7   5   2      507.67      506.87      9.23 o 
  -5   5   2      111.66      104.97      3.43 o 
  -3   5   2     1639.69     1812.35     18.96 o 
  -1   5   2     9045.97     9140.61     77.33 o 
   1   5   2      129.84      201.93      4.33 o 
   3   5   2      481.48      524.74      8.37 o 
   5   5   2     6576.44     7267.34     62.28 o 
   7   5   2        0.95        2.84      1.19 o 
   9   5   2       45.16       30.98      2.89 o 
  11   5   2       73.34       77.91      4.84 o 
  13   5   2        0.14       -2.11      2.11 o 
  15   5   2      102.16      114.37      5.97 o 
  17   5   2        5.63        1.54      4.09 o 
 -18   6   2       15.45       10.36      3.26 o 
 -16   6   2       17.09       21.72      2.86 o 
 -14   6   2       93.94      102.04      4.45 o 
 -12   6   2      288.43      308.51      6.69 o 
 -10   6   2      243.12      260.67      8.13 o 
  -8   6   2        0.62        3.07      1.62 o 
  -6   6   2      631.64      700.71     11.68 o 
  -4   6   2     2032.92     2070.68     21.78 o 
  -2   6   2      614.27      684.11      8.36 o 
   0   6   2     4453.86     4812.43     41.85 o 
   2   6   2      347.19      430.16      6.29 o 
   4   6   2      542.70      555.80      6.68 o 
   6   6   2        5.39        3.26      1.24 o 
   8   6   2      282.12      273.58      7.37 o 
  10   6   2       61.83       60.97      6.78 o 
  12   6   2        4.79        2.62      2.49 o 
  14   6   2        4.93       -0.96      3.58 o 
  16   6   2       30.94       29.55      5.88 o 
 -19   7   2       23.24       14.71      5.24 o 
 -17   7   2       64.33       53.39      5.76 o 
 -15   7   2       54.98       52.57      4.37 o 
 -13   7   2      167.27      179.58      9.66 o 
 -11   7   2        0.17       -1.38      2.12 o 
  -9   7   2      225.95      203.25      6.23 o 
  -7   7   2     1369.02     1326.42     19.84 o 
  -5   7   2      147.51      185.52      5.24 o 
  -3   7   2     1906.31     2014.62     27.07 o 
  -1   7   2      501.44      538.55      6.45 o 
   1   7   2      122.98      108.15      2.62 o 
   3   7   2     1172.59     1009.73     12.47 o 
   5   7   2        0.39        2.77      1.30 o 
   7   7   2      848.77      876.61     15.30 o 
   9   7   2      214.71      208.11     12.09 o 
  11   7   2       62.75       65.62     13.69 o 
  13   7   2        6.16        7.64      2.80 o 
  15   7   2       40.12       35.16      4.25 o 
 -18   8   2        2.47        4.48      4.61 o 
 -16   8   2        2.78        1.42      2.76 o 
 -14   8   2        0.00        0.78      4.03 o 
 -12   8   2      896.85      879.40     16.42 o 
 -10   8   2      248.25      247.06      7.50 o 
  -8   8   2        1.47        3.58      2.11 o 
  -6   8   2       82.21       89.60      5.95 o 
  -4   8   2      856.35      833.06     13.70 o 
  -2   8   2       58.24       51.42      2.55 o 
   0   8   2     1618.49     1711.54     23.07 o 
   2   8   2      208.96      212.74      4.81 o 
   4   8   2      187.32      190.14      6.65 o 
   6   8   2       67.16       52.89      3.57 o 
   8   8   2      292.28      259.21      7.60 o 
  10   8   2        0.00       -2.35      2.94 o 
  12   8   2        6.17        2.73      2.67 o 
  14   8   2        3.35        1.06      2.88 o 
 -17   9   2        1.88       -4.35      4.35 o 
 -15   9   2       32.03       17.28      3.57 o 
 -13   9   2       38.79       40.57      3.98 o 
 -11   9   2        1.45        5.93      5.88 o 
  -9   9   2       14.05       15.92      2.80 o 
  -7   9   2        6.86        5.74      3.39 o 
  -5   9   2       59.30       63.94      3.92 o 
  -3   9   2       38.33       43.01      2.56 o 
  -1   9   2      343.54      319.40      8.84 o 
   1   9   2     2815.59     2703.36     37.07 o 
   3   9   2      648.97      637.11      9.86 o 
   5   9   2      296.20      285.99      6.16 o 
   7   9   2      203.31      167.81      6.33 o 
   9   9   2       33.61       45.18      3.84 o 
  11   9   2        7.27       12.59      3.20 o 
  13   9   2        7.26        1.76      2.71 o 
 -14  10   2       26.10       26.74      3.90 o 
 -12  10   2       40.26       41.39      3.97 o 
 -10  10   2        0.00       -0.13      2.26 o 
  -8  10   2      187.12      194.28      7.48 o 
  -6  10   2      351.20      354.04     21.43 o 
  -4  10   2      180.52      194.20      5.46 o 
  -2  10   2      248.78      233.77      8.76 o 
   0  10   2     1335.94     1331.73     21.45 o 
   2  10   2     1355.98     1344.23     21.63 o 
   4  10   2     2476.11     2504.17     28.77 o 
   6  10   2      126.12      138.44      6.27 o 
   8  10   2        8.87       11.65      2.94 o 
  10  10   2        4.37        5.47      2.80 o 
  12  10   2        7.90        7.16      4.73 o 
 -13  11   2       13.33       20.47      5.63 o 
 -11  11   2       66.43       69.60      4.92 o 
  -9  11   2       13.09       10.73      2.75 o 
  -7  11   2       39.75       27.38      3.16 o 
  -5  11   2      359.52      365.47      9.64 o 
  -3  11   2      467.94      467.48     11.04 o 
  -1  11   2      598.67      553.56     12.30 o 
   1  11   2       18.90        9.08      2.98 o 
   3  11   2      313.61      314.72     10.30 o 
   5  11   2      222.63      281.21      8.51 o 
   7  11   2       35.51       33.83      4.99 o 
   9  11   2       34.06       27.30      3.15 o 
  11  11   2        4.77        5.63      4.61 o 
 -12  12   2       15.50       17.14      5.50 o 
 -10  12   2       29.98       27.56      3.84 o 
  -8  12   2        2.02        1.18      2.71 o 
  -6  12   2       36.90       37.03      3.97 o 
  -4  12   2        0.04       -0.86      2.88 o 
  -2  12   2       22.05       21.43      3.39 o 
   0  12   2      130.08      131.97      6.11 o 
   2  12   2        0.00       -2.15      2.15 o 
   4  12   2        7.67        4.09      3.97 o 
   6  12   2       41.85       44.01      6.40 o 
   8  12   2       11.56       17.78      5.37 o 
  -9  13   2       50.24       62.62      5.29 o 
  -7  13   2        0.56        3.95      3.03 o 
  -5  13   2        3.10        7.84      3.11 o 
  -3  13   2        4.01        3.67      3.26 o 
  -1  13   2       13.46       11.04      3.20 o 
   1  13   2       17.96       17.30      3.43 o 
   3  13   2       72.07       99.62      6.17 o 
   5  13   2      110.92      118.47      9.47 o 
  -4  14   2      153.39      172.52      8.01 o 
  -2  14   2        0.86        1.02      3.17 o 
   0  14   2       10.00        5.79      3.16 o 
 -21   1   3        5.02        5.44      2.89 o 
 -19   1   3        7.02        3.80      1.73 o 
 -17   1   3       54.59       63.96      3.44 o 
 -15   1   3      211.87      221.40      4.52 o 
 -13   1   3      891.16      890.14     10.23 o 
 -11   1   3      554.23      502.28      6.48 o 
  -9   1   3      318.31      341.87      3.95 o 
  -7   1   3       64.21       80.95      1.36 o 
  -5   1   3     7513.39     7593.71     52.30 o 
  -3   1   3     1185.11     1176.07     10.70 o 
  -1   1   3     5945.40     5656.52     55.36 o 
   1   1   3      139.72      106.35      1.78 o 
   3   1   3       88.58       83.94      2.84 o 
   5   1   3      570.87      446.67      5.48 o 
   7   1   3      499.92      470.58      6.10 o 
   9   1   3     1623.46     1603.96     16.26 o 
  11   1   3       32.21       27.92      1.89 o 
  13   1   3       88.95      101.83      3.43 o 
  15   1   3        0.74       -0.56      1.57 o 
  17   1   3       18.08       16.49      3.44 o 
 -22   2   3        0.16       -0.54      2.89 o 
 -20   2   3       11.31        9.37      2.38 o 
 -18   2   3        4.12        4.15      1.67 o 
 -16   2   3       19.86       20.19      2.36 o 
 -14   2   3       59.14       65.88      3.17 o 
 -12   2   3       21.59       19.09      1.31 o 
 -10   2   3    16811.29    17057.05    128.07 o 
  -8   2   3     1574.03     1684.65     17.44 o 
  -6   2   3      811.64      725.93      6.54 o 
  -4   2   3     4038.44     3950.35     33.85 o 
  -2   2   3     2482.06     2429.77     24.48 o 
   0   2   3     1534.03     1501.28     13.62 o 
   2   2   3     6365.09     6364.21     54.10 o 
   4   2   3     1507.84     1363.37     11.57 o 
   6   2   3      473.08      454.43      5.01 o 
   8   2   3      640.88      607.28      7.58 o 
  10   2   3        5.77        5.85      1.32 o 
  12   2   3      129.98      127.55      3.61 o 
  14   2   3       22.23       21.66      3.09 o 
  16   2   3       56.82       46.03      4.33 o 
  18   2   3        2.64        2.05      3.97 o 
 -21   3   3        0.43       -2.04      2.04 o 
 -19   3   3        2.47        0.10      2.36 o 
 -17   3   3       12.52       14.47      2.10 o 
 -15   3   3      298.51      258.72      7.33 o 
 -13   3   3        5.08        1.13      2.07 o 
 -11   3   3        3.96       12.12      1.51 o 
  -9   3   3      177.77      173.91      4.77 o 
  -7   3   3    21484.07    21484.68    229.19 o 
  -5   3   3      122.62       75.51      2.80 o 
  -3   3   3       15.92       16.52      0.78 o 
  -1   3   3       45.96       35.77      1.22 o 
   1   3   3     5110.90     4950.42     42.55 o 
   3   3   3       33.00       59.61      1.71 o 
   5   3   3      625.04      574.75      5.88 o 
   7   3   3        6.43       10.21      1.18 o 
   9   3   3      855.32      857.87     10.05 o 
  11   3   3        0.44       -1.27      1.27 o 
  13   3   3        0.54       -0.20      1.79 o 
  15   3   3       99.41      112.87      5.82 o 
  17   3   3       20.68       23.48      3.92 o 
 -20   4   3        0.36        0.13      2.84 o 
 -18   4   3       64.38       45.05      3.34 o 
 -16   4   3       68.14       57.97      3.42 o 
 -14   4   3        0.29       12.87      9.97 o 
 -12   4   3      625.19      650.73     14.21 o 
 -10   4   3       85.89       96.34      5.76 o 
  -8   4   3       41.05       32.11      2.26 o 
  -6   4   3       11.25       10.75      3.45 o 
  -4   4   3     1075.46     1277.08     13.69 o 
  -2   4   3    10869.27    11114.64    198.98 o 
   0   4   3     3267.12     3820.24     29.71 o 
   2   4   3        3.61       25.63      1.21 o 
   4   4   3      359.84      401.75      5.22 o 
   6   4   3      105.26      126.94      2.76 o 
   8   4   3        0.01       -0.09      1.24 o 
  10   4   3       32.97       42.25      2.62 o 
  12   4   3      677.60      673.76     13.71 o 
  14   4   3        2.22        2.88      2.80 o 
  16   4   3        0.00       -2.58      2.58 o 
 -21   5   3        1.91        4.99      4.73 o 
 -19   5   3        6.95        7.16      3.71 o 
 -17   5   3        2.32        8.73      3.20 o 
 -15   5   3       76.41       73.86      4.54 o 
 -13   5   3        5.17        4.65      4.41 o 
 -11   5   3        7.44        5.24      1.94 o 
  -9   5   3       29.95       42.43      2.80 o 
  -7   5   3      319.49      357.48     13.57 o 
  -5   5   3      648.87      607.15      9.92 o 
  -3   5   3     2526.21     2469.48     25.37 o 
  -1   5   3     5912.09     6113.54     52.39 o 
   1   5   3       15.38       22.66      1.24 o 
   3   5   3     1174.17     1287.57     12.82 o 
   5   5   3      353.35      346.09      4.96 o 
   7   5   3       81.15       61.38      2.81 o 
   9   5   3       15.32       11.56      2.53 o 
  11   5   3      259.46      270.48     21.30 o 
  13   5   3       49.22       51.90      6.46 o 
  15   5   3        5.79        7.82      3.19 o 
  17   5   3        0.02       -2.05      4.09 o 
 -20   6   3        0.03        0.38      4.35 o 
 -18   6   3        0.06       -0.19      2.70 o 
 -16   6   3        0.41       -1.77      3.13 o 
 -14   6   3      150.97      174.11      6.64 o 
 -12   6   3      421.09      495.13     10.67 o 
 -10   6   3      157.69      142.55      6.46 o 
  -8   6   3       14.48       11.44      1.93 o 
  -6   6   3      591.81      553.48      9.87 o 
  -4   6   3       26.40       35.63      1.72 o 
  -2   6   3      585.35      603.61      7.76 o 
   0   6   3     1056.97     1433.55     13.94 o 
   2   6   3     1005.15     1080.22     11.21 o 
   4   6   3       94.35      100.95      4.19 o 
   6   6   3      209.56      218.51      6.28 o 
   8   6   3       53.58       52.81      4.99 o 
  10   6   3      482.90      458.06     10.72 o 
  12   6   3        1.11       -2.26      2.26 o 
  14   6   3        8.73        9.46      3.07 o 
  16   6   3        5.21        4.48      4.48 o 
 -19   7   3        0.17        1.79      4.22 o 
 -17   7   3      168.54      184.72     17.40 o 
 -15   7   3      114.66      144.72      6.34 o 
 -13   7   3        2.53       -2.24      2.24 o 
 -11   7   3        1.46        2.18      3.90 o 
  -9   7   3      115.71       82.93      4.16 o 
  -7   7   3        4.63        0.08      1.92 o 
  -5   7   3     2729.76     2848.85     74.03 o 
  -3   7   3      423.46      456.34      8.46 o 
  -1   7   3     1168.09     1281.70     12.93 o 
   1   7   3      337.38      384.40      5.34 o 
   3   7   3      421.33      393.15      5.64 o 
   5   7   3       32.70       27.07      3.25 o 
   7   7   3        0.04       -2.04      2.11 o 
   9   7   3        0.13       -1.97      2.12 o 
  11   7   3       63.97       61.06      4.38 o 
  13   7   3       47.81       47.93      4.43 o 
  15   7   3        6.50        7.80      4.48 o 
 -18   8   3        6.29        0.64      4.48 o 
 -16   8   3        0.01       -2.62      2.62 o 
 -14   8   3        4.16        5.36      2.70 o 
 -12   8   3      310.69      280.25      8.18 o 
 -10   8   3        1.17       -1.94      1.94 o 
  -8   8   3      328.21      301.21      7.64 o 
  -6   8   3      326.93      290.18     14.97 o 
  -4   8   3     3895.24     3658.42     47.09 o 
  -2   8   3     3190.34     3027.82     32.44 o 
   0   8   3      108.19      117.12      3.05 o 
   2   8   3       88.46       93.29      4.95 o 
   4   8   3      948.34      889.98     14.72 o 
   6   8   3       34.84       27.51      3.03 o 
   8   8   3       27.58       22.69      3.07 o 
  10   8   3      148.44      155.54      6.47 o 
  12   8   3        3.07        2.67      3.07 o 
  14   8   3       18.81       15.48      4.86 o 
 -17   9   3        9.56        8.83      4.99 o 
 -15   9   3        0.00        1.41      2.79 o 
 -13   9   3        5.31       10.01      2.91 o 
 -11   9   3       69.05       70.39      4.46 o 
  -9   9   3      539.04      546.47     11.48 o 
  -7   9   3      281.05      235.84      6.87 o 
  -5   9   3     1495.14     1469.53     21.96 o 
  -3   9   3      261.99      255.78      8.47 o 
  -1   9   3     1760.29     1829.68     21.37 o 
   1   9   3     1016.26     1126.85     14.55 o 
   3   9   3       85.58       69.69      2.86 o 
   5   9   3       16.01       15.78      2.62 o 
   7   9   3       13.75       12.20      6.20 o 
   9   9   3       53.27       54.85      4.30 o 
  11   9   3       37.48       37.94      4.99 o 
  13   9   3        4.06       -2.69      3.97 o 
 -16  10   3        1.22        1.28      4.22 o 
 -14  10   3        0.04       -1.73      2.53 o 
 -12  10   3        5.94       -0.46      3.20 o 
 -10  10   3      142.79      173.90      6.60 o 
  -8  10   3       70.84       80.13      7.04 o 
  -6  10   3      125.14       94.49      4.66 o 
  -4  10   3       41.23       42.85      2.85 o 
  -2  10   3      459.14      458.85     11.65 o 
   0  10   3     1586.88     1516.77     23.71 o 
   2  10   3       97.88       78.06      3.79 o 
   4  10   3      131.73      153.09      4.84 o 
   6  10   3       25.39       21.16      3.08 o 
   8  10   3        3.19        3.19      2.58 o 
  10  10   3        4.98        1.82      2.67 o 
  12  10   3       17.31       23.03      5.88 o 
 -13  11   3       10.68       13.23      3.44 o 
 -11  11   3        6.61        6.76      2.89 o 
  -9  11   3        0.48        3.62      2.51 o 
  -7  11   3       19.62        6.83      2.60 o 
  -5  11   3      526.42      534.42     12.03 o 
  -3  11   3      541.19      507.09     11.54 o 
  -1  11   3      405.14      382.59      9.80 o 
   1  11   3      141.61      129.92      5.86 o 
   3  11   3       44.85       31.45      4.93 o 
   5  11   3       11.26        6.27      3.84 o 
   7  11   3        2.45        2.62      2.58 o 
   9  11   3        7.27        4.49      4.16 o 
 -12  12   3        5.92        7.29      4.99 o 
 -10  12   3       58.04       56.61      4.59 o 
  -8  12   3       32.25       24.10      2.88 o 
  -6  12   3        2.49        2.32      2.66 o 
  -4  12   3       13.85       24.22      3.65 o 
  -2  12   3        5.10        3.94      2.67 o 
   0  12   3       68.65       91.98      5.33 o 
   2  12   3       33.72       25.80      3.66 o 
   4  12   3        1.84       -1.15      3.33 o 
   6  12   3        1.05        6.52      4.35 o 
   8  12   3        5.94       -1.28      3.84 o 
  -9  13   3      218.71      245.78      9.09 o 
  -7  13   3       43.61       45.79      4.57 o 
  -5  13   3        1.40       -2.04      2.66 o 
  -3  13   3       26.38       43.12      4.34 o 
  -1  13   3        2.28        1.41      4.09 o 
   1  13   3        0.65       -2.01      2.53 o 
   3  13   3        3.96        7.29      4.86 o 
   5  13   3        1.76        7.42      4.86 o 
  -2  14   3       60.49       67.42      7.68 o 
 -22   0   4       24.64       18.17      5.63 o 
 -20   0   4       15.01       12.41      4.61 o 
 -18   0   4       52.10       58.59      6.14 o 
 -16   0   4       34.80       19.76      2.48 o 
 -14   0   4       47.70       54.63      6.91 o 
 -12   0   4      170.97      150.21      4.73 o 
 -10   0   4       18.12        9.24      1.82 o 
  -8   0   4     1845.93     1798.69     18.97 o 
  -6   0   4    12076.78    12254.88    127.64 o 
  -4   0   4     5320.12     5246.69     51.53 o 
  -2   0   4        5.61        9.47      1.41 o 
   0   0   4     1543.84     1223.58     16.35 o 
   2   0   4    17027.40    16441.09    486.06 o 
   4   0   4     8234.46     8106.44     97.68 o 
   6   0   4     6057.79     6410.72     78.55 o 
   8   0   4     1689.82     1749.31     24.59 o 
  10   0   4       83.56       85.41      7.87 o 
  12   0   4       13.42       21.11      3.20 o 
  14   0   4       55.12       57.44      6.14 o 
  16   0   4       14.54       19.32      5.12 o 
 -21   1   4        3.30        1.75      3.45 o 
 -19   1   4       45.76       51.00      5.36 o 
 -17   1   4       93.09       80.68      5.56 o 
 -15   1   4       20.55       16.34      1.60 o 
 -13   1   4      650.57      613.94      7.71 o 
 -11   1   4      158.71      163.39      3.14 o 
  -9   1   4      127.03      108.61      1.76 o 
  -7   1   4      826.46      872.25      7.03 o 
  -5   1   4     4033.12     4010.98     28.13 o 
  -3   1   4     1065.20      914.66     10.15 o 
  -1   1   4      191.21      182.55      2.92 o 
   1   1   4      484.49      367.26      4.38 o 
   3   1   4    11698.18    12125.73     91.24 o 
   5   1   4      967.33     1019.60     10.54 o 
   7   1   4     1254.29     1234.31     12.80 o 
   9   1   4      255.81      242.69      4.48 o 
  11   1   4       69.89       75.90      5.09 o 
  13   1   4       69.47       84.90      3.90 o 
  15   1   4        1.54        2.05      2.62 o 
  17   1   4        4.66        6.52      4.61 o 
 -22   2   4        0.73       -0.11      5.24 o 
 -20   2   4        0.19       -0.25      1.94 o 
 -18   2   4      176.29      155.38      5.00 o 
 -16   2   4       17.71       22.11      2.35 o 
 -14   2   4       21.97       21.59      2.12 o 
 -12   2   4      541.30      527.59      5.93 o 
 -10   2   4     2749.26     2691.34     21.86 o 
  -8   2   4      400.06      409.17      4.45 o 
  -6   2   4      506.63      503.59      5.45 o 
  -4   2   4     1392.39     1289.98     11.92 o 
  -2   2   4     1544.29     1537.80     17.39 o 
   0   2   4     1829.49     1789.07     16.30 o 
   2   2   4     2086.31     1909.83     17.55 o 
   4   2   4    12842.29    12810.86     96.52 o 
   6   2   4       29.62       27.66      1.30 o 
   8   2   4       42.73       31.14      1.74 o 
  10   2   4       92.86       92.53      3.04 o 
  12   2   4      247.73      248.68      6.12 o 
  14   2   4        6.38        4.80      3.71 o 
  16   2   4       39.96       23.92      5.63 o 
 -21   3   4       12.38       10.76      2.78 o 
 -19   3   4        7.60        9.47      2.35 o 
 -17   3   4        0.03       -1.69      1.69 o 
 -15   3   4     2574.95     2450.62     28.23 o 
 -13   3   4      631.84      693.45      8.66 o 
 -11   3   4      467.92      489.24      7.21 o 
  -9   3   4       17.07        3.40      0.75 o 
  -7   3   4     6485.72     6623.75     56.51 o 
  -5   3   4       27.31       43.04      1.38 o 
  -3   3   4     1098.30     1172.95     11.05 o 
  -1   3   4     2372.16     2297.59     18.71 o 
   1   3   4     7522.62     7335.51     62.43 o 
   3   3   4      340.07      365.82      4.84 o 
   5   3   4      650.46      657.85      6.68 o 
   7   3   4      282.55      292.67      4.72 o 
   9   3   4      257.34      259.91      4.79 o 
  11   3   4      276.83      283.82      6.39 o 
  13   3   4       11.35        7.12      2.89 o 
  15   3   4        4.41        7.34      3.00 o 
 -20   4   4       14.53        8.54      4.02 o 
 -18   4   4       21.23       17.62      2.65 o 
 -16   4   4        5.74        8.18      2.13 o 
 -14   4   4       16.67       17.23      1.84 o 
 -12   4   4     1769.22     1774.92     27.67 o 
 -10   4   4        9.19       10.89      1.63 o 
  -8   4   4      436.62      369.73      5.94 o 
  -6   4   4      369.18      331.20      4.10 o 
  -4   4   4     3522.89     3468.70     30.30 o 
  -2   4   4     7399.84     7243.57     87.56 o 
   0   4   4     7825.29     7868.82     59.80 o 
   2   4   4     1344.49     1509.11     14.57 o 
   4   4   4      792.97      847.24      9.27 o 
   6   4   4       31.96       44.21      2.99 o 
   8   4   4      146.60      130.09      4.03 o 
  10   4   4      686.26      680.13     13.44 o 
  12   4   4      207.17      224.87      7.73 o 
  14   4   4       26.50       24.85      3.64 o 
  16   4   4        4.14        0.64      3.97 o 
 -21   5   4        3.32        1.66      4.22 o 
 -19   5   4       21.93       33.02      4.10 o 
 -17   5   4      500.57      529.52     12.19 o 
 -15   5   4       39.89       49.31      3.81 o 
 -13   5   4       39.74       31.82      3.04 o 
 -11   5   4      269.83      311.57      7.50 o 
  -9   5   4     1433.13     1413.94     20.62 o 
  -7   5   4      674.72      710.29     11.64 o 
  -5   5   4        4.88       29.90      1.26 o 
  -3   5   4     1591.31     2006.72     18.42 o 
  -1   5   4      246.00      225.94      3.13 o 
   1   5   4       42.49       31.37      1.45 o 
   3   5   4     1321.65     1377.16     13.80 o 
   5   5   4      432.00      443.24      6.03 o 
   7   5   4     1206.44     1263.85     17.73 o 
   9   5   4      457.43      488.04     10.85 o 
  11   5   4        0.34        0.19      2.44 o 
  13   5   4       89.94      109.89      6.15 o 
  15   5   4        3.30        5.37      4.22 o 
 -20   6   4       28.64       27.25      6.01 o 
 -18   6   4       26.66       19.27      3.55 o 
 -16   6   4        0.18       -1.88      2.35 o 
 -14   6   4        0.11       -2.08      2.17 o 
 -12   6   4       36.78       38.88      3.71 o 
 -10   6   4      235.07      211.83      6.19 o 
  -8   6   4      697.88      774.55     28.87 o 
  -6   6   4     4320.74     4518.67     56.59 o 
  -4   6   4      524.51      574.06      7.48 o 
  -2   6   4      143.35      106.31      2.21 o 
   0   6   4     1402.90     1524.52     13.33 o 
   2   6   4     1364.51     1560.25     15.52 o 
   4   6   4       47.01       37.09      3.43 o 
   6   6   4      198.76      174.79      7.04 o 
   8   6   4       24.50       27.27      3.03 o 
  10   6   4       30.71       32.68      3.52 o 
  12   6   4        3.53        6.01      2.93 o 
  14   6   4       16.74       14.20      3.48 o 
 -19   7   4        7.41        7.68      4.86 o 
 -17   7   4      111.99      120.23      6.37 o 
 -15   7   4       41.36       33.54      3.66 o 
 -13   7   4        0.51        2.29      2.26 o 
 -11   7   4      159.63      161.32      5.83 o 
  -9   7   4     1122.88     1046.97     16.89 o 
  -7   7   4      224.65      228.00      6.15 o 
  -5   7   4      641.54      667.89     15.81 o 
  -3   7   4        4.87        5.59      1.31 o 
  -1   7   4      823.44      876.78      8.69 o 
   1   7   4       12.90       18.86      1.26 o 
   3   7   4      270.65      204.84      5.70 o 
   5   7   4     1051.99      987.73     13.15 o 
   7   7   4       27.06       41.00      4.09 o 
   9   7   4      148.96      139.16      5.88 o 
  11   7   4      136.71      138.45      6.46 o 
  13   7   4        0.00        3.71      2.80 o 
 -18   8   4        1.81        0.64      4.09 o 
 -16   8   4        1.51       -0.52      3.33 o 
 -14   8   4       72.49       65.74      5.18 o 
 -12   8   4       94.85       96.65      5.15 o 
 -10   8   4      796.32      766.26     14.07 o 
  -8   8   4        0.63        0.51      3.13 o 
  -6   8   4     1537.81     1523.50     22.38 o 
  -4   8   4     2310.40     2293.95     31.07 o 
  -2   8   4       20.06       26.26      2.09 o 
   0   8   4       21.24       12.94      1.30 o 
   2   8   4        1.07        3.83      1.22 o 
   4   8   4       49.23       42.51      2.56 o 
   6   8   4      319.49      275.79      9.41 o 
   8   8   4      111.59       96.09      5.24 o 
  10   8   4       20.97       12.67      3.03 o 
  12   8   4        1.15       -2.62      2.67 o 
 -17   9   4        0.84        1.28      4.35 o 
 -15   9   4       32.30       41.63      4.06 o 
 -13   9   4       34.38       20.94      3.71 o 
 -11   9   4       58.98       58.97      3.98 o 
  -9   9   4       66.41       79.86      4.54 o 
  -7   9   4      103.94      112.87      5.06 o 
  -5   9   4      737.13      670.56     12.31 o 
  -3   9   4      152.15      171.32      4.80 o 
  -1   9   4     2028.83     1932.09     19.50 o 
   1   9   4      225.71      217.72      4.48 o 
   3   9   4       29.98       28.82      2.72 o 
   5   9   4       74.61       49.98      4.54 o 
   7   9   4        6.39        4.08      2.94 o 
   9   9   4        0.64       -0.06      2.35 o 
  11   9   4        9.92        2.47      2.85 o 
 -16  10   4        3.71       -1.54      3.97 o 
 -14  10   4       24.88       26.96      3.75 o 
 -12  10   4        4.41        8.35      2.79 o 
 -10  10   4      155.38      167.74      6.42 o 
  -8  10   4       58.64       53.53      3.84 o 
  -6  10   4       17.06       14.03      2.57 o 
  -4  10   4      237.98      240.64      6.40 o 
  -2  10   4      491.37      510.26     11.00 o 
   0  10   4       74.74       55.06      3.97 o 
   2  10   4        0.03       -2.40      2.94 o 
   4  10   4        2.94        6.43      2.44 o 
   6  10   4      228.29      264.04      8.45 o 
   8  10   4        7.54       -0.26      3.52 o 
  10  10   4       19.30       18.82      3.66 o 
 -13  11   4        7.96        6.05      2.89 o 
 -11  11   4       49.61       65.22      4.73 o 
  -9  11   4        0.30       -1.09      2.26 o 
  -7  11   4       13.83       14.17      2.37 o 
  -5  11   4      307.02      314.42      9.09 o 
  -3  11   4      244.55      232.68      7.45 o 
  -1  11   4       51.65       50.79      4.02 o 
   1  11   4       11.27        5.52      2.37 o 
   3  11   4        0.04       -1.61      2.15 o 
   5  11   4       43.89       34.16      5.63 o 
   7  11   4       73.26       71.68      6.78 o 
   9  11   4        0.02       -3.58      3.58 o 
 -12  12   4       28.02       29.93      6.01 o 
 -10  12   4       41.93       30.89      3.93 o 
  -8  12   4      295.33      302.41      7.42 o 
  -6  12   4      222.37      231.28      8.05 o 
  -4  12   4        1.26        2.13      3.90 o 
  -2  12   4        0.01       -0.17      5.18 o 
   0  12   4       26.84       18.29      6.08 o 
   2  12   4       27.61       25.71      3.60 o 
   4  12   4        0.06       -2.81      3.45 o 
   6  12   4        6.11        7.80      4.73 o 
  -9  13   4       71.82       86.76      7.36 o 
  -7  13   4        2.40       -0.67      2.70 o 
  -5  13   4        0.20        3.70      4.48 o 
  -3  13   4       78.64       70.31      5.16 o 
  -1  13   4       11.74       17.13      3.57 o 
   1  13   4       18.56       21.81      9.21 o 
   3  13   4       13.97       15.09      5.24 o 
 -23   1   5       14.35       10.13      5.76 o 
 -21   1   5        0.13       -0.82      2.53 o 
 -19   1   5       10.45        7.76      2.28 o 
 -17   1   5       13.49       16.59      2.27 o 
 -15   1   5       19.43       17.16      1.61 o 
 -13   1   5       27.03       29.82      1.75 o 
 -11   1   5       33.59       32.89      1.24 o 
  -9   1   5     2277.81     2152.76     16.02 o 
  -7   1   5     1409.11     1521.33     11.56 o 
  -5   1   5     1830.52     1748.82     14.23 o 
  -3   1   5    21585.69    19963.04    387.77 o 
  -1   1   5    37500.08    35040.43    993.43 o 
   1   1   5     7003.16     7683.33     75.87 o 
   3   1   5      379.03      386.62      4.34 o 
   5   1   5       56.17       76.39      2.17 o 
   7   1   5      503.25      539.54      7.02 o 
   9   1   5      214.68      228.00      5.32 o 
  11   1   5       23.52       18.80      2.28 o 
  13   1   5        6.02        1.86      4.61 o 
  15   1   5       82.05       88.76      5.78 o 
 -22   2   5        0.40       -1.91      3.65 o 
 -20   2   5       61.08       56.71      3.59 o 
 -18   2   5       50.16       45.90      3.81 o 
 -16   2   5       12.41        4.96      4.26 o 
 -14   2   5       85.41       94.76      3.60 o 
 -12   2   5     1853.83     1903.38     16.36 o 
 -10   2   5        2.53        0.11      2.64 o 
  -8   2   5      106.91      121.76      2.16 o 
  -6   2   5        8.94       11.01      0.82 o 
  -4   2   5     1213.51     1265.56     11.89 o 
  -2   2   5     7084.04     7420.24     72.73 o 
   0   2   5      249.24      241.46      3.59 o 
   2   2   5     1189.54     1045.44     10.63 o 
   4   2   5      245.91      219.54      4.19 o 
   6   2   5      675.49      688.06      8.17 o 
   8   2   5       71.48       73.66      3.15 o 
  10   2   5       85.81       88.84      3.74 o 
  12   2   5       12.59        8.11      2.10 o 
  14   2   5       15.57       26.48      5.63 o 
 -21   3   5        0.04       -1.64      2.57 o 
 -19   3   5        1.98        6.76      3.37 o 
 -17   3   5        5.70       -1.13      1.89 o 
 -15   3   5      947.64      855.52     12.52 o 
 -13   3   5      377.73      407.24      7.44 o 
 -11   3   5        7.77        7.78      1.12 o 
  -9   3   5       69.61       87.01      2.04 o 
  -7   3   5      484.75      500.43      5.74 o 
  -5   3   5     6000.33     6639.12     56.55 o 
  -3   3   5     1147.70     1233.93     13.50 o 
  -1   3   5     4318.69     4505.18     39.14 o 
   1   3   5       59.09       92.26      2.29 o 
   3   3   5      601.39      604.19      7.14 o 
   5   3   5      161.99      166.87      3.36 o 
   7   3   5      564.96      590.23      9.15 o 
   9   3   5      184.63      185.33      5.06 o 
  11   3   5      339.21      352.70      7.48 o 
  13   3   5       10.76        6.78      2.91 o 
  15   3   5        0.01        0.51      4.22 o 
 -22   4   5       20.08       28.42      4.43 o 
 -20   4   5      244.79      233.98      7.43 o 
 -18   4   5       24.84       32.22      6.45 o 
 -16   4   5        0.10        1.42      1.89 o 
 -14   4   5      176.48      175.00      5.20 o 
 -12   4   5        4.41        8.18      4.22 o 
 -10   4   5       58.15       53.28      2.97 o 
  -8   4   5      822.96      945.17      9.65 o 
  -6   4   5       83.60      103.69      2.17 o 
  -4   4   5     5862.75     5524.32     64.41 o 
  -2   4   5      645.28      782.73      7.35 o 
   0   4   5     4518.29     4709.60     36.61 o 
   2   4   5      315.51      380.46      5.24 o 
   4   4   5        4.55        7.42      1.55 o 
   6   4   5       32.73       27.62      2.72 o 
   8   4   5       28.70       22.33      2.30 o 
  10   4   5       99.33       89.27      5.15 o 
  12   4   5      182.54      205.61      7.51 o 
  14   4   5       66.45       51.41      4.51 o 
 -21   5   5        0.73       -2.17      4.35 o 
 -19   5   5       23.35       23.49      3.70 o 
 -17   5   5       87.10       72.99      4.81 o 
 -15   5   5       26.24       34.01      3.35 o 
 -13   5   5        6.94        9.30      1.78 o 
 -11   5   5       30.71       30.67      2.12 o 
  -9   5   5        6.31       13.09      1.60 o 
  -7   5   5      298.54      286.59      5.19 o 
  -5   5   5       35.79       41.10      1.65 o 
  -3   5   5     2441.21     2798.00     25.14 o 
  -1   5   5      143.44      171.12      2.73 o 
   1   5   5      412.66      459.53      5.20 o 
   3   5   5      511.08      566.12      7.17 o 
   5   5   5     2509.57     2366.07     29.80 o 
   7   5   5     2031.00     2033.05     28.22 o 
   9   5   5      147.18      158.96      6.21 o 
  11   5   5      124.20      163.79      6.91 o 
  13   5   5       27.13       33.77      4.99 o 
  15   5   5        1.24       -2.05      3.84 o 
 -20   6   5        7.04       12.54      5.37 o 
 -18   6   5        1.53        2.03      2.75 o 
 -16   6   5        0.26       -0.70      3.45 o 
 -14   6   5      508.97      507.03      8.89 o 
 -12   6   5       66.84       59.67      3.54 o 
 -10   6   5        0.80        1.61      1.71 o 
  -8   6   5      426.97      449.98     11.18 o 
  -6   6   5      590.07      653.56      9.16 o 
  -4   6   5       54.13       48.49      1.87 o 
  -2   6   5      174.26      200.82      4.84 o 
   0   6   5     1447.43     1391.24     12.49 o 
   2   6   5      240.66      253.01      4.47 o 
   4   6   5     1408.63     1330.93     18.63 o 
   6   6   5      297.53      290.59      7.92 o 
   8   6   5      223.69      205.68      6.87 o 
  10   6   5        0.58       -0.65      2.17 o 
  12   6   5       68.74       74.63      5.20 o 
  14   6   5       15.28       12.28      5.12 o 
 -19   7   5       11.10       22.39      5.88 o 
 -17   7   5        2.16       -2.60      2.60 o 
 -15   7   5       34.06       24.62      5.23 o 
 -13   7   5      267.89      282.18      7.41 o 
 -11   7   5     1544.63     1523.61     18.94 o 
  -9   7   5     1998.07     2050.18     23.64 o 
  -7   7   5     1071.60     1092.68     14.02 o 
  -5   7   5      387.33      403.97      7.34 o 
  -3   7   5      628.86      589.59      6.51 o 
  -1   7   5       16.46       17.18      1.24 o 
   1   7   5      318.73      307.65      5.10 o 
   3   7   5       51.85       84.49      2.94 o 
   5   7   5       35.54       23.67      2.80 o 
   7   7   5       41.59       41.18      3.57 o 
   9   7   5       42.37       38.83      3.71 o 
  11   7   5       24.99       21.52      4.54 o 
  13   7   5      121.69      144.82      9.85 o 
 -18   8   5        0.01       -0.77      4.35 o 
 -16   8   5       90.90       83.60      4.18 o 
 -14   8   5       33.85       40.94      2.97 o 
 -12   8   5      132.51      138.26      4.72 o 
 -10   8   5      159.36      166.02      9.34 o 
  -8   8   5      303.64      343.59      6.85 o 
  -6   8   5     1584.46     1568.09     18.89 o 
  -4   8   5      720.05      812.51      9.84 o 
  -2   8   5        0.00       -1.61      1.61 o 
   0   8   5      211.63      196.81      4.14 o 
   2   8   5       56.55       41.10      2.50 o 
   4   8   5      427.35      374.47      7.96 o 
   6   8   5      230.57      249.84      7.74 o 
   8   8   5       12.40        5.00      2.53 o 
  10   8   5       28.81       30.89      3.84 o 
  12   8   5       35.55       41.06      6.40 o 
 -17   9   5        7.90        2.94      4.35 o 
 -15   9   5       54.60       55.27      4.71 o 
 -13   9   5       12.74       11.94      2.29 o 
 -11   9   5       27.61       27.93      3.21 o 
  -9   9   5      126.97      123.89      5.38 o 
  -7   9   5      438.96      472.71      8.34 o 
  -5   9   5     1001.18      923.54     11.22 o 
  -3   9   5       18.93       10.26      1.67 o 
  -1   9   5       47.27       34.07      2.50 o 
   1   9   5      561.28      499.34      8.59 o 
   3   9   5      105.55       89.96      3.77 o 
   5   9   5      275.19      240.93      7.59 o 
   7   9   5        4.17        3.11      2.35 o 
   9   9   5       99.79      119.65      6.11 o 
  11   9   5       49.41       68.95      7.42 o 
 -16  10   5       10.46       14.28      3.35 o 
 -14  10   5       13.89       18.18      2.75 o 
 -12  10   5        8.99        6.47      2.13 o 
 -10  10   5      123.61      138.83      6.59 o 
  -8  10   5        1.15       -2.02      2.02 o 
  -6  10   5       92.00       70.12      3.14 o 
  -4  10   5       50.60       46.64      2.48 o 
  -2  10   5       94.58       98.27      4.93 o 
   0  10   5        6.78        8.87      5.63 o 
   2  10   5       78.00       57.77      6.59 o 
   4  10   5        5.70        1.70      2.43 o 
   6  10   5        4.43       11.92      3.02 o 
   8  10   5       13.49        7.82      3.01 o 
  10  10   5       16.33        9.98      4.99 o 
 -15  11   5        3.23        0.47      3.13 o 
 -13  11   5       66.16       64.51      3.94 o 
 -11  11   5        8.70        6.48      2.39 o 
  -9  11   5       35.75       36.75      3.79 o 
  -7  11   5        2.01        1.57      1.67 o 
  -5  11   5       13.16       13.62      3.20 o 
  -3  11   5       10.66       20.66      4.35 o 
  -1  11   5        0.23        3.12      2.31 o 
   1  11   5       52.74       54.97      4.26 o 
   3  11   5       49.63       33.77      5.50 o 
   5  11   5       26.68       43.49      6.27 o 
   7  11   5        0.14        1.97      2.76 o 
 -12  12   5        2.99       -1.49      3.20 o 
 -10  12   5        0.02        0.85      2.43 o 
  -8  12   5       12.39        5.94      2.01 o 
  -6  12   5      171.48      164.91     13.69 o 
  -4  12   5        0.44        1.08      2.48 o 
  -2  12   5        7.28        9.02      2.89 o 
   0  12   5       81.59       94.26     10.49 o 
   2  12   5       28.52       19.66      3.42 o 
   4  12   5       24.13       24.95      5.63 o 
   6  12   5        1.26        5.37      4.48 o 
  -9  13   5        1.07        0.52      2.84 o 
  -7  13   5        1.76       -1.22      2.67 o 
  -5  13   5       10.59       15.66      3.52 o 
  -3  13   5       27.13       29.66      4.07 o 
  -1  13   5        0.98        0.64      2.62 o 
   1  13   5        1.21        2.92      2.86 o 
 -22   0   6        8.78        4.09      4.22 o 
 -20   0   6        0.67       -2.56      3.20 o 
 -18   0   6       39.47       46.31      5.63 o 
 -16   0   6        2.93        8.76      2.03 o 
 -14   0   6      189.13      186.46      5.41 o 
 -12   0   6      859.64      999.77     12.67 o 
 -10   0   6     1792.70     1727.05     18.88 o 
  -8   0   6     5301.44     5030.35     50.22 o 
  -6   0   6    31604.94    30845.00    450.14 o 
  -4   0   6     1676.29     1974.68     25.74 o 
  -2   0   6    13486.12    14341.44    284.44 o 
   0   0   6     1592.19     1697.99     25.00 o 
   2   0   6     6099.57     6543.16     79.42 o 
   4   0   6      277.92      290.46      9.41 o 
   6   0   6       30.44       37.23      4.09 o 
   8   0   6      603.47      640.83     17.92 o 
  10   0   6      690.29      757.33     20.87 o 
  12   0   6      380.18      461.96     16.25 o 
  14   0   6      131.89      155.70     10.11 o 
 -23   1   6        0.13       -2.70      2.70 o 
 -21   1   6        0.30       -2.37      2.37 o 
 -19   1   6        1.22       -0.50      1.75 o 
 -17   1   6       85.82       84.01      3.82 o 
 -15   1   6        0.37        3.49      1.22 o 
 -13   1   6      125.73      119.41      2.59 o 
 -11   1   6      726.98      753.89      6.78 o 
  -9   1   6      497.21      469.29      4.64 o 
  -7   1   6      357.36      380.82      3.91 o 
  -5   1   6        4.38       -0.08      0.92 o 
  -3   1   6       90.43      131.35      3.05 o 
  -1   1   6      393.80      310.18      4.69 o 
   1   1   6     1084.12     1152.54     13.89 o 
   3   1   6       67.25       87.47      2.20 o 
   5   1   6      224.79      211.73      5.38 o 
   7   1   6        0.09       -1.19      1.19 o 
   9   1   6       27.50       22.24      2.89 o 
  11   1   6       56.32       57.41      5.25 o 
  13   1   6        1.34        3.95      2.85 o 
 -22   2   6        0.12       -0.92      2.92 o 
 -20   2   6        2.46        2.52      1.95 o 
 -18   2   6       24.35       23.23      2.82 o 
 -16   2   6       26.09       19.55      2.29 o 
 -14   2   6       34.19       22.38      1.70 o 
 -12   2   6       69.60       73.49      5.09 o 
 -10   2   6      809.36      899.47      8.57 o 
  -8   2   6     1049.09      919.27      9.44 o 
  -6   2   6     6727.06     6911.60     58.92 o 
  -4   2   6     3077.70     3008.78     26.56 o 
  -2   2   6     9357.02     9702.94     82.13 o 
   0   2   6     2508.57     2647.65     24.01 o 
   2   2   6      106.08      130.65      2.76 o 
   4   2   6     3416.75     3447.14     31.26 o 
   6   2   6      101.97      109.10      3.61 o 
   8   2   6       34.09       37.06      2.50 o 
  10   2   6       32.81       42.20      3.66 o 
  12   2   6       99.52       92.15      5.41 o 
  14   2   6        6.51        8.06      4.61 o 
 -21   3   6       13.19       14.50      2.71 o 
 -19   3   6       22.94       22.92      2.81 o 
 -17   3   6       46.58       49.49      3.12 o 
 -15   3   6       31.54       30.88      5.84 o 
 -13   3   6       14.60       10.41      1.44 o 
 -11   3   6      413.32      406.45      5.38 o 
  -9   3   6        0.49        1.50      0.79 o 
  -7   3   6      395.36      393.11      4.97 o 
  -5   3   6     2772.46     2992.25     26.58 o 
  -3   3   6       59.08       86.90      2.67 o 
  -1   3   6        6.70        9.32      0.95 o 
   1   3   6       57.41       47.07      1.83 o 
   3   3   6       35.78       30.20      1.58 o 
   5   3   6      380.57      400.20      5.84 o 
   7   3   6       11.64       11.78      1.86 o 
   9   3   6      207.79      232.94      5.94 o 
  11   3   6       47.12       40.44      3.84 o 
  13   3   6       12.79        8.31      4.61 o 
 -22   4   6        6.32        9.74      2.69 o 
 -20   4   6      109.32       94.10      4.81 o 
 -18   4   6       36.62       40.26      3.22 o 
 -16   4   6        3.08        1.78      2.35 o 
 -14   4   6        0.85        0.05      1.40 o 
 -12   4   6       10.70       10.19      1.63 o 
 -10   4   6        2.37        0.74      2.07 o 
  -8   4   6     1504.57     1611.80     15.41 o 
  -6   4   6      135.69      167.61      2.99 o 
  -4   4   6      979.45     1021.16     10.35 o 
  -2   4   6     1576.85     1796.73     15.06 o 
   0   4   6       51.01       51.80      1.93 o 
   2   4   6       55.96       54.55      2.09 o 
   4   4   6        4.93        4.08      1.20 o 
   6   4   6      597.30      587.35      9.62 o 
   8   4   6      118.86      135.83      4.64 o 
  10   4   6       12.90       15.13      4.29 o 
  12   4   6       11.84       12.41      4.73 o 
 -21   5   6        0.87        3.36      2.98 o 
 -19   5   6       71.99       74.04      5.11 o 
 -17   5   6      104.16       79.09      5.44 o 
 -15   5   6       18.68       13.42      2.02 o 
 -13   5   6      181.18      172.80      4.65 o 
 -11   5   6      195.30      197.80      4.72 o 
  -9   5   6     1528.23     1486.64     17.57 o 
  -7   5   6     1836.25     1840.72     20.63 o 
  -5   5   6      411.21      356.05      4.82 o 
  -3   5   6      445.77      612.15      6.37 o 
  -1   5   6       46.50       37.11      1.69 o 
   1   5   6     1070.31     1026.42     11.14 o 
   3   5   6       67.32       82.01      3.03 o 
   5   5   6      641.02      601.61      9.53 o 
   7   5   6      751.97      731.42     15.75 o 
   9   5   6       79.92       64.17      4.47 o 
  11   5   6      323.01      373.98     10.43 o 
 -20   6   6        8.69        6.69      3.20 o 
 -18   6   6       10.43       16.75      3.52 o 
 -16   6   6       17.25       13.68      2.98 o 
 -14   6   6      339.19      359.62      7.32 o 
 -12   6   6      782.36      771.56     11.36 o 
 -10   6   6        1.51        3.63      1.59 o 
  -8   6   6      323.48      340.68      6.20 o 
  -6   6   6        2.80        2.48      1.17 o 
  -4   6   6      210.61      184.80      3.42 o 
  -2   6   6        7.84        9.67      1.49 o 
   0   6   6     3170.60     2957.92     27.51 o 
   2   6   6     7904.02     8025.06     69.59 o 
   4   6   6      562.06      588.30      7.94 o 
   6   6   6      400.81      382.29      9.45 o 
   8   6   6      344.78      369.65      9.67 o 
  10   6   6       33.52       31.64      3.84 o 
  12   6   6        1.73       -1.54      3.58 o 
 -19   7   6       16.29       19.07      3.55 o 
 -17   7   6       15.37       13.54      3.16 o 
 -15   7   6      110.21      120.06      4.51 o 
 -13   7   6        7.09        3.37      2.15 o 
 -11   7   6      560.65      592.15      9.75 o 
  -9   7   6     1091.78     1115.26     18.48 o 
  -7   7   6      156.30      133.34      4.02 o 
  -5   7   6      473.94      525.10      8.12 o 
  -3   7   6      243.31      208.54      4.07 o 
  -1   7   6     2150.11     2108.25     20.63 o 
   1   7   6       58.82       52.69      2.60 o 
   3   7   6      434.64      448.29      6.76 o 
   5   7   6      147.70      149.95      5.93 o 
   7   7   6      134.20      147.13     11.96 o 
   9   7   6      110.43      100.45      5.56 o 
  11   7   6       25.66       22.97      3.84 o 
 -18   8   6       18.89       13.05      5.24 o 
 -16   8   6       25.01       19.91      2.70 o 
 -14   8   6       10.83        7.11      2.10 o 
 -12   8   6       31.41       34.06      2.83 o 
 -10   8   6     1301.41     1233.49     16.27 o 
  -8   8   6      185.71      159.52      4.65 o 
  -6   8   6      508.79      435.06      7.61 o 
  -4   8   6      133.56       97.05      3.91 o 
  -2   8   6        1.20        6.15      1.75 o 
   0   8   6      999.74      968.28     11.38 o 
   2   8   6        2.39        0.93      1.71 o 
   4   8   6       86.00       87.08      4.84 o 
   6   8   6       10.01       11.80      2.80 o 
   8   8   6      311.95      339.17      9.81 o 
  10   8   6       33.94       29.79      4.11 o 
 -17   9   6        4.31        3.33      4.35 o 
 -15   9   6        2.80        5.86      2.45 o 
 -13   9   6       45.49       45.72      4.96 o 
 -11   9   6        3.30        4.64      1.82 o 
  -9   9   6      146.37      148.75      4.73 o 
  -7   9   6        0.39       -1.53      1.53 o 
  -5   9   6        2.59        3.56      1.67 o 
  -3   9   6       19.17       24.02      2.33 o 
  -1   9   6      117.63      115.03      5.58 o 
   1   9   6        5.70        1.01      2.02 o 
   3   9   6       75.45       54.71      3.61 o 
   5   9   6       30.15       32.10      3.55 o 
   7   9   6       18.62        7.61      2.80 o 
   9   9   6       38.79       38.06      4.25 o 
 -16  10   6        8.35       12.71      3.19 o 
 -14  10   6       11.31       13.70      2.57 o 
 -12  10   6        6.94        3.17      2.84 o 
 -10  10   6      108.64      107.82      4.33 o 
  -8  10   6      160.70      172.43      5.33 o 
  -6  10   6        0.25        1.97      1.72 o 
  -4  10   6       62.68       51.64      3.12 o 
  -2  10   6      151.19      133.81      5.88 o 
   0  10   6      362.17      336.12      9.13 o 
   2  10   6       43.84       51.10      4.01 o 
   4  10   6        2.46        1.27      2.40 o 
   6  10   6       28.28        8.78      2.98 o 
   8  10   6       89.19       87.93      6.78 o 
 -15  11   6        1.34       -1.57      3.52 o 
 -13  11   6       23.86       21.44      2.87 o 
 -11  11   6        1.29       -0.63      1.91 o 
  -9  11   6        2.99        2.74      1.99 o 
  -7  11   6       12.15       14.53      3.12 o 
  -5  11   6       23.88       23.62      3.71 o 
  -3  11   6        5.27        3.97      2.44 o 
  -1  11   6       15.06        8.29      3.84 o 
   1  11   6      127.07      119.19      9.60 o 
   3  11   6        2.38       -3.20      3.20 o 
   5  11   6        3.53       -1.66      3.71 o 
   7  11   6       39.50       43.83      4.56 o 
 -12  12   6        0.22        0.84      4.86 o 
 -10  12   6        0.17       -1.22      2.35 o 
  -8  12   6        6.83        3.19      2.11 o 
  -6  12   6        0.27       -2.02      2.15 o 
  -4  12   6        2.34       -2.07      2.07 o 
  -2  12   6        1.20        2.33      2.53 o 
   0  12   6       25.92       34.83      4.86 o 
   2  12   6        0.38        5.50      4.61 o 
   4  12   6       70.59       83.67      8.19 o 
  -7  13   6       15.20        7.30      5.56 o 
  -5  13   6        4.77        6.33      2.98 o 
  -3  13   6        0.67        1.44      2.67 o 
  -1  13   6        0.90        4.29      3.26 o 
 -23   1   7        0.33        1.81      3.12 o 
 -21   1   7        2.66        0.44      3.71 o 
 -19   1   7        1.31        0.46      1.79 o 
 -17   1   7       92.59       98.23      4.01 o 
 -15   1   7      327.34      313.96      5.23 o 
 -13   1   7       69.75       58.69      1.78 o 
 -11   1   7     1975.52     2023.86     15.63 o 
  -9   1   7      223.34      184.52      2.70 o 
  -7   1   7     1483.83     1486.24     12.79 o 
  -5   1   7        8.81       12.43      1.36 o 
  -3   1   7     2820.95     2964.79     30.96 o 
  -1   1   7       23.31       35.07      2.22 o 
   1   1   7        4.85        8.12      0.97 o 
   3   1   7      661.66      621.38      8.79 o 
   5   1   7      507.50      494.23     10.36 o 
   7   1   7      269.90      245.15      7.33 o 
   9   1   7      246.61      277.29      9.66 o 
  11   1   7       38.32       34.07      3.80 o 
  13   1   7       23.79       31.99      4.07 o 
 -22   2   7        2.98        1.21      2.98 o 
 -20   2   7       10.25        5.64      2.18 o 
 -18   2   7        5.97        3.02      1.90 o 
 -16   2   7        1.26        0.29      1.59 o 
 -14   2   7       12.59        7.44      1.35 o 
 -12   2   7      463.27      462.06      5.54 o 
 -10   2   7     1436.80     1545.70     15.04 o 
  -8   2   7     2152.00     2068.51     19.19 o 
  -6   2   7      690.77      663.64      7.36 o 
  -4   2   7     5777.07     6073.80     60.60 o 
  -2   2   7      501.95      534.53      6.42 o 
   0   2   7      138.60      112.14      2.62 o 
   2   2   7      245.81      299.94      4.68 o 
   4   2   7       25.44       24.07      1.64 o 
   6   2   7       50.54       37.15      3.15 o 
   8   2   7        7.97        8.79      2.49 o 
  10   2   7      198.80      189.05      7.06 o 
  12   2   7      156.26      178.77      7.44 o 
 -23   3   7        9.59       15.47      4.02 o 
 -21   3   7       18.79       20.37      2.93 o 
 -19   3   7        1.56        1.73      2.03 o 
 -17   3   7        0.00       -1.22      1.72 o 
 -15   3   7        1.69       -1.36      2.57 o 
 -13   3   7      992.55     1018.56     13.20 o 
 -11   3   7      399.50      418.40      5.61 o 
  -9   3   7     1007.95     1079.28     11.12 o 
  -7   3   7     6217.99     6651.90     57.14 o 
  -5   3   7     5923.26     6224.31     53.52 o 
  -3   3   7      408.21      409.02      5.41 o 
  -1   3   7      397.04      392.97      5.38 o 
   1   3   7     1367.97     1317.13     14.76 o 
   3   3   7        4.36        1.88      1.06 o 
   5   3   7        7.52        3.41      1.30 o 
   7   3   7        0.26       -0.53      1.87 o 
   9   3   7        8.46        3.95      2.57 o 
  11   3   7       30.58       32.78      3.70 o 
 -22   4   7        0.00        3.44      6.20 o 
 -20   4   7       47.50       49.61      4.32 o 
 -18   4   7       66.01       52.77      4.15 o 
 -16   4   7        8.17        6.76      2.46 o 
 -14   4   7       45.90       45.29      2.62 o 
 -12   4   7      259.34      257.67      5.39 o 
 -10   4   7       12.83       20.20      4.22 o 
  -8   4   7      681.74      822.41      9.00 o 
  -6   4   7       75.38       88.00      2.28 o 
  -4   4   7     2518.72     2503.65     26.86 o 
  -2   4   7        6.71       21.29      2.75 o 
   0   4   7     1467.35     1486.77     15.03 o 
   2   4   7      696.71      707.98      9.71 o 
   4   4   7      576.23      540.11      7.39 o 
   6   4   7     2642.49     2692.72     43.93 o 
   8   4   7       79.52       93.31      4.13 o 
  10   4   7       29.50       31.21      5.37 o 
  12   4   7        4.39       11.51      4.99 o 
 -21   5   7        2.93        4.95      3.33 o 
 -19   5   7       57.06       59.28      4.59 o 
 -17   5   7      111.93      116.06      5.89 o 
 -15   5   7        0.03       -2.14      2.14 o 
 -13   5   7      120.82      122.47      4.01 o 
 -11   5   7       43.79       41.13      2.38 o 
  -9   5   7      613.95      608.67      9.01 o 
  -7   5   7        3.33       12.19      5.20 o 
  -5   5   7      366.17      335.51      6.11 o 
  -3   5   7     2549.00     2469.43     23.22 o 
  -1   5   7       14.03        9.44      1.30 o 
   1   5   7      161.90      159.79      3.64 o 
   3   5   7      136.36      138.46      3.58 o 
   5   5   7        0.01       -1.66      1.66 o 
   7   5   7       13.71       15.27      2.29 o 
   9   5   7       25.22       21.73      3.29 o 
  11   5   7       54.65       58.72      7.04 o 
 -20   6   7       14.77       10.05      3.28 o 
 -18   6   7        0.00        0.34      2.58 o 
 -16   6   7      273.24      296.76      6.85 o 
 -14   6   7      294.57      320.11      6.97 o 
 -12   6   7       22.24       19.71      2.25 o 
 -10   6   7       57.64       51.21      2.76 o 
  -8   6   7      260.32      207.88      4.77 o 
  -6   6   7      279.51      287.83      8.64 o 
  -4   6   7        7.83        0.13      1.14 o 
  -2   6   7       94.88      109.21      3.13 o 
   0   6   7      945.85      809.58      9.78 o 
   2   6   7     1876.75     1773.54     18.15 o 
   4   6   7      421.83      456.22      6.95 o 
   6   6   7       86.25       66.46      4.39 o 
   8   6   7      534.44      555.75     12.60 o 
  10   6   7       43.38       35.24      4.07 o 
 -19   7   7       10.31       12.75      3.77 o 
 -17   7   7        7.54        7.68      2.80 o 
 -15   7   7      290.68      317.62      7.19 o 
 -13   7   7       11.24        7.04      1.92 o 
 -11   7   7      348.25      333.36      6.92 o 
  -9   7   7       85.63       78.03      3.51 o 
  -7   7   7        0.08       -1.63      1.63 o 
  -5   7   7       12.19        3.84      1.98 o 
  -3   7   7     2509.09     2471.29     25.78 o 
  -1   7   7     1505.61     1495.92     15.82 o 
   1   7   7       21.89       22.56      1.93 o 
   3   7   7     1015.80      946.93     11.43 o 
   5   7   7      144.56      147.57      5.87 o 
   7   7   7        3.86        0.71      2.35 o 
   9   7   7        0.05        0.00      2.48 o 
  11   7   7        4.34        3.71      4.35 o 
 -18   8   7        4.48        9.98      4.99 o 
 -16   8   7        9.52        8.62      2.27 o 
 -14   8   7       62.02       86.23      4.05 o 
 -12   8   7       23.69       23.24      2.50 o 
 -10   8   7        0.00       -1.79      2.44 o 
  -8   8   7       76.39       85.36      4.52 o 
  -6   8   7      143.17      157.49      5.74 o 
  -4   8   7       60.47       47.38      2.93 o 
  -2   8   7      190.39      205.08      5.46 o 
   0   8   7       80.98       91.16      3.30 o 
   2   8   7       14.78       12.78      2.26 o 
   4   8   7      999.09     1009.04     20.17 o 
   6   8   7       66.78       71.19      4.75 o 
   8   8   7       64.14       72.35      4.97 o 
  10   8   7       46.78       37.48      6.14 o 
 -17   9   7        9.74        8.07      4.80 o 
 -15   9   7      100.66       93.26      5.25 o 
 -13   9   7       75.52       84.46      4.06 o 
 -11   9   7       28.83       21.93      3.21 o 
  -9   9   7       15.38       12.30      2.53 o 
  -7   9   7       90.70       93.55      4.79 o 
  -5   9   7      567.58      535.22      9.38 o 
  -3   9   7      108.94      102.58      4.03 o 
  -1   9   7       40.05       51.94      3.04 o 
   1   9   7      803.00      811.03     15.33 o 
   3   9   7      616.03      675.09     13.84 o 
   5   9   7       15.56       11.27      2.89 o 
   7   9   7        0.23       -0.57      2.53 o 
   9   9   7       48.12       38.51      6.14 o 
 -16  10   7        0.46       -3.07      3.07 o 
 -14  10   7        2.68        1.52      2.03 o 
 -12  10   7        0.76        2.84      1.89 o 
 -10  10   7        1.57       -1.94      2.03 o 
  -8  10   7       27.16       38.32      3.62 o 
  -6  10   7      155.18      133.51      4.65 o 
  -4  10   7      258.04      253.17      6.44 o 
  -2  10   7        5.91        2.69      2.26 o 
   0  10   7        0.42        3.33      2.18 o 
   2  10   7        2.60        4.37      3.77 o 
   4  10   7       29.18       33.81      4.35 o 
   6  10   7       89.79       99.94      6.06 o 
 -15  11   7        0.12       -3.84      4.22 o 
 -13  11   7        3.33        1.79      2.55 o 
 -11  11   7       26.80       24.47      3.38 o 
  -9  11   7        0.15       -1.79      2.17 o 
  -7  11   7        0.02        3.66      2.01 o 
  -5  11   7      259.52      246.30      8.19 o 
  -3  11   7       22.08       13.83      3.04 o 
  -1  11   7        6.24        5.52      6.27 o 
   1  11   7        0.09        1.08      2.39 o 
   3  11   7       19.83       26.48      5.50 o 
   5  11   7        0.04        6.01      4.48 o 
 -12  12   7       20.97       18.68      4.99 o 
 -10  12   7        3.14        3.98      3.77 o 
  -8  12   7        2.36        7.15      2.34 o 
  -6  12   7        3.59        5.29      2.76 o 
  -4  12   7      174.50      165.60      7.15 o 
  -2  12   7        1.43        6.25      2.80 o 
   0  12   7        1.26        1.92      2.44 o 
   2  12   7       37.22       39.91      6.65 o 
  -7  13   7        3.58        4.12      2.93 o 
  -5  13   7        0.68        0.19      2.80 o 
  -3  13   7        1.30        4.33      2.94 o 
 -22   0   8       11.68        2.69      4.22 o 
 -20   0   8       71.40       53.22      6.52 o 
 -18   0   8       13.76       20.21      4.48 o 
 -16   0   8      263.97      256.05      6.90 o 
 -14   0   8       33.67       34.22      2.09 o 
 -12   0   8      552.27      577.00      8.32 o 
 -10   0   8       79.15       76.06      3.15 o 
  -8   0   8      342.97      335.33      5.46 o 
  -6   0   8        3.54        0.19      1.09 o 
  -4   0   8      106.77      106.39      5.18 o 
  -2   0   8       72.43       75.28      4.86 o 
   0   0   8      987.20     1082.91     23.96 o 
   2   0   8      154.58      125.77      6.91 o 
   4   0   8        6.25        7.68      3.07 o 
   6   0   8       21.91       25.97      4.48 o 
   8   0   8      482.34      506.18     16.51 o 
  10   0   8      139.56      134.59      9.08 o 
  12   0   8       22.69       24.95      5.63 o 
 -23   1   8        1.76        1.00      2.98 o 
 -21   1   8        0.42        2.55      3.01 o 
 -19   1   8       22.32       19.47      2.47 o 
 -17   1   8      142.29      148.94      6.31 o 
 -15   1   8      165.40      197.98      4.11 o 
 -13   1   8      313.72      300.58      3.93 o 
 -11   1   8      895.67      858.92      7.81 o 
  -9   1   8      225.20      252.31      3.66 o 
  -7   1   8     1240.85     1223.92     11.06 o 
  -5   1   8      719.16      692.25      8.11 o 
  -3   1   8       29.87       44.35      3.42 o 
  -1   1   8     1234.95     1267.88     12.89 o 
   1   1   8       48.74       65.60      2.90 o 
   3   1   8      117.53      116.67      4.88 o 
   5   1   8      494.89      494.89     10.82 o 
   7   1   8      597.89      624.80     13.03 o 
   9   1   8        7.36        6.22      2.48 o 
  11   1   8        5.22        2.73      2.64 o 
 -22   2   8        1.53        0.06      2.98 o 
 -20   2   8        9.53        9.23      2.31 o 
 -18   2   8       28.48       24.08      3.17 o 
 -16   2   8        4.66        4.68      1.71 o 
 -14   2   8      236.75      221.40      4.36 o 
 -12   2   8       34.42       54.15      1.99 o 
 -10   2   8      809.03      835.76      9.27 o 
  -8   2   8       21.61       27.97      1.49 o 
  -6   2   8     1041.31     1016.24     10.50 o 
  -4   2   8     1046.49     1055.36     13.07 o 
  -2   2   8     1730.23     1677.92     16.38 o 
   0   2   8      716.78      635.71      7.71 o 
   2   2   8      230.75      215.84      4.97 o 
   4   2   8     1298.98     1249.39     20.07 o 
   6   2   8      240.68      256.27     36.47 o 
   8   2   8       53.29       58.80      4.20 o 
  10   2   8      160.63      173.78      7.14 o 
  12   2   8        5.32       10.36      4.35 o 
 -23   3   8        2.06        1.45      3.13 o 
 -21   3   8        1.09        4.08      2.37 o 
 -19   3   8        1.74        4.42      2.16 o 
 -17   3   8        0.00       -1.11      1.74 o 
 -15   3   8        1.21       -1.67      1.78 o 
 -13   3   8       60.64       72.33      3.05 o 
 -11   3   8      345.66      335.84      4.98 o 
  -9   3   8      286.22      268.93      4.25 o 
  -7   3   8      886.01      806.87     10.45 o 
  -5   3   8       26.31       16.82      1.58 o 
  -3   3   8      184.59      170.88      3.35 o 
  -1   3   8     1033.46     1017.11     13.61 o 
   1   3   8     2365.08     2197.85     22.63 o 
   3   3   8      372.55      349.71      6.48 o 
   5   3   8      934.10      959.15     20.17 o 
   7   3   8      397.27      400.71     10.17 o 
   9   3   8        3.19        0.22      3.07 o 
  11   3   8        0.01       -2.04      2.44 o 
 -22   4   8       18.57       17.68      3.60 o 
 -20   4   8        0.41        1.20      2.60 o 
 -18   4   8       86.96       82.90      5.01 o 
 -16   4   8       10.10       13.98      4.26 o 
 -14   4   8       63.53       77.96      4.03 o 
 -12   4   8       38.94       36.68      2.34 o 
 -10   4   8     1108.01     1075.44     13.67 o 
  -8   4   8     2239.54     2153.38     22.65 o 
  -6   4   8       29.66       26.35      2.59 o 
  -4   4   8       14.84       19.42      1.69 o 
  -2   4   8      158.60      158.91      3.48 o 
   0   4   8      164.52      175.38      5.43 o 
   2   4   8        4.30        5.50      2.12 o 
   4   4   8      255.08      259.35      5.05 o 
   6   4   8      460.92      504.26     11.48 o 
   8   4   8      630.31      644.68     13.87 o 
  10   4   8        0.00        3.45      4.09 o 
 -21   5   8       22.78       25.03      3.90 o 
 -19   5   8       74.47       74.28      5.06 o 
 -17   5   8       40.51       49.39      4.15 o 
 -15   5   8        0.69        0.21      1.76 o 
 -13   5   8      180.96      182.80      5.38 o 
 -11   5   8       15.20       12.15      2.38 o 
  -9   5   8      217.09      206.41      4.78 o 
  -7   5   8        8.54       11.01      2.66 o 
  -5   5   8     1188.08     1261.86     15.41 o 
  -3   5   8     3120.29     3130.74     29.00 o 
  -1   5   8      507.48      491.01      7.02 o 
   1   5   8     2395.37     2329.65     22.75 o 
   3   5   8     1536.50     1475.82     15.83 o 
   5   5   8       99.99       98.25      4.05 o 
   7   5   8       99.05       91.46      5.95 o 
   9   5   8        3.48        3.97      3.84 o 
 -20   6   8       41.08       39.81      4.37 o 
 -18   6   8        1.85        0.25      2.48 o 
 -16   6   8      138.29      171.56      5.39 o 
 -14   6   8      265.80      254.03      6.18 o 
 -12   6   8       50.64       61.08      3.24 o 
 -10   6   8       60.54       42.02      2.56 o 
  -8   6   8      102.89       83.87      4.30 o 
  -6   6   8       38.91       44.38      3.12 o 
  -4   6   8     1141.42     1148.64     12.64 o 
  -2   6   8      214.04      195.37      4.27 o 
   0   6   8     1342.39     1369.34     14.85 o 
   2   6   8        0.06       -1.25      1.30 o 
   4   6   8      100.16       96.17      3.97 o 
   6   6   8        1.66       -0.51      2.11 o 
   8   6   8       55.64       49.64      6.27 o 
 -19   7   8        6.01       15.45      3.35 o 
 -17   7   8       26.71       24.68      2.82 o 
 -15   7   8       39.18       40.71      3.02 o 
 -13   7   8       96.41       91.68      3.98 o 
 -11   7   8       39.86       30.12      4.60 o 
  -9   7   8       61.71       45.64      3.39 o 
  -7   7   8       56.92       53.53      3.60 o 
  -5   7   8     2093.60     2026.49     23.84 o 
  -3   7   8     2358.09     2443.34     23.90 o 
  -1   7   8        0.21        9.02      6.31 o 
   1   7   8       19.85       17.78      2.07 o 
   3   7   8      553.54      556.49     10.60 o 
   5   7   8      220.51      232.17      9.15 o 
   7   7   8      120.50      133.54      6.28 o 
 -18   8   8        1.07       -0.51      4.22 o 
 -16   8   8       12.01       12.71      2.41 o 
 -14   8   8       20.21       16.44      2.41 o 
 -12   8   8       17.75       18.76      2.43 o 
 -10   8   8       61.30       48.36      3.80 o 
  -8   8   8      860.44      822.72     15.11 o 
  -6   8   8      721.45      773.87     11.77 o 
  -4   8   8      578.63      539.34      9.33 o 
  -2   8   8     1933.04     1860.06     22.59 o 
   0   8   8       31.40       32.10      2.30 o 
   2   8   8       93.90       88.08      3.94 o 
   4   8   8        2.52        0.66      2.15 o 
   6   8   8       18.47       22.99      3.51 o 
   8   8   8       10.41        7.16      4.09 o 
 -17   9   8        0.58        5.06      2.89 o 
 -15   9   8        1.55        3.91      2.07 o 
 -13   9   8       38.92       49.89      4.07 o 
 -11   9   8       96.46       92.90      5.20 o 
  -9   9   8       94.24      103.07      5.16 o 
  -7   9   8      245.70      223.38      5.88 o 
  -5   9   8       22.26       29.10      2.67 o 
  -3   9   8       56.84       56.17      3.30 o 
  -1   9   8       67.41       68.19      3.61 o 
   1   9   8       19.93       11.93      2.80 o 
   3   9   8       88.69       76.02      4.97 o 
   5   9   8        9.94        7.46      2.85 o 
   7   9   8        0.14       -2.43      3.45 o 
 -16  10   8        0.02       -1.50      2.64 o 
 -14  10   8        2.53        1.60      2.57 o 
 -12  10   8        0.30        0.76      3.33 o 
 -10  10   8      307.66      298.86     12.60 o 
  -8  10   8       37.48       26.55      2.76 o 
  -6  10   8        2.63        2.34      1.89 o 
  -4  10   8       78.37       92.60      4.25 o 
  -2  10   8      124.61      162.42      6.74 o 
   0  10   8       28.26       46.64      4.07 o 
   2  10   8       50.33       40.81      5.76 o 
   4  10   8        0.00       -3.33      3.33 o 
   6  10   8        1.71       -1.02      3.97 o 
 -13  11   8        0.01       -1.28      3.33 o 
 -11  11   8       30.33       31.63      3.84 o 
  -9  11   8      125.40      110.88      5.01 o 
  -7  11   8        4.31        4.51      2.14 o 
  -5  11   8        0.48        3.19      2.57 o 
  -3  11   8       22.99       18.06      3.29 o 
  -1  11   8        1.45        3.13      2.58 o 
   1  11   8       18.28       33.26      5.88 o 
   3  11   8        4.33        7.68      4.35 o 
 -10  12   8        8.53        6.02      2.50 o 
  -8  12   8        4.98        6.70      3.51 o 
  -6  12   8       80.46       96.82      5.74 o 
  -4  12   8        0.27        5.05      2.89 o 
  -2  12   8        0.01       -1.54      2.53 o 
   0  12   8        5.58        5.10      3.58 o 
 -23   1   9        3.43        2.13      3.20 o 
 -21   1   9       10.00        9.05      3.29 o 
 -19   1   9        1.43        2.47      1.89 o 
 -17   1   9        2.00        2.08      1.70 o 
 -15   1   9      282.32      287.06      4.51 o 
 -13   1   9       51.95       43.86      1.67 o 
 -11   1   9      239.36      219.18      3.33 o 
  -9   1   9     1258.46     1285.07     11.82 o 
  -7   1   9      218.17      224.39      4.09 o 
  -5   1   9      867.36      910.89     11.95 o 
  -3   1   9      585.04      610.02      9.11 o 
  -1   1   9       79.12       68.72      2.93 o 
   1   1   9       45.40       51.79      2.78 o 
   3   1   9      603.94      521.42     11.22 o 
   5   1   9        5.09       10.84      2.67 o 
   7   1   9       29.40       23.57      3.20 o 
   9   1   9        1.00        0.06      2.18 o 
  11   1   9        2.83       -1.54      3.45 o 
 -22   2   9        7.68        4.53      3.25 o 
 -20   2   9        3.29       -1.75      1.75 o 
 -18   2   9       53.70       48.76      3.17 o 
 -16   2   9       65.09       58.01      4.24 o 
 -14   2   9        1.75        1.44      1.30 o 
 -12   2   9      464.12      468.17      6.43 o 
 -10   2   9      505.53      478.33      6.33 o 
  -8   2   9     1111.16     1167.63     14.29 o 
  -6   2   9       21.73       11.27      1.46 o 
  -4   2   9      878.24      823.52     11.17 o 
  -2   2   9     1595.43     1518.62     18.21 o 
   0   2   9     3630.29     3455.01     37.18 o 
   2   2   9      659.17      563.83      9.26 o 
   4   2   9       73.40       67.44      4.30 o 
   6   2   9       56.05       53.37      3.93 o 
   8   2   9       38.22       30.44      3.71 o 
  10   2   9        1.19       -0.36      2.57 o 
 -23   3   9        8.62        6.23      4.67 o 
 -21   3   9        0.28        2.32      2.17 o 
 -19   3   9       10.12       13.94      2.50 o 
 -17   3   9       49.13       39.27      3.52 o 
 -15   3   9        5.49        2.13      1.49 o 
 -13   3   9       11.04       17.66      2.14 o 
 -11   3   9      360.39      336.81      5.19 o 
  -9   3   9      439.57      424.84      6.95 o 
  -7   3   9      162.51      147.88      3.92 o 
  -5   3   9      234.04      186.87      4.45 o 
  -3   3   9       10.72       10.76      1.27 o 
  -1   3   9      795.18      737.72     10.79 o 
   1   3   9     1522.27     1539.13     19.47 o 
   3   3   9     2192.85     2230.99     25.98 o 
   5   3   9      426.47      418.25     10.75 o 
   7   3   9       38.22       34.62      4.86 o 
   9   3   9        0.76       -1.18      2.49 o 
 -22   4   9       18.84       17.48      3.79 o 
 -20   4   9        2.03        1.12      2.60 o 
 -18   4   9       18.32       18.80      3.10 o 
 -16   4   9      111.95      115.59      5.26 o 
 -14   4   9       36.49       29.26      2.31 o 
 -12   4   9      594.68      599.69      9.23 o 
 -10   4   9        3.86        3.58      3.45 o 
  -8   4   9     1574.97     1585.58     18.60 o 
  -6   4   9      712.77      710.54     10.15 o 
  -4   4   9     1389.38     1346.17     14.16 o 
  -2   4   9     1730.90     1683.19     17.12 o 
   0   4   9        8.66        9.93      1.52 o 
   2   4   9     1668.54     1634.22     27.07 o 
   4   4   9        0.75        0.75      2.12 o 
   6   4   9      138.46      157.22      6.91 o 
   8   4   9       90.99       93.80      5.46 o 
 -21   5   9       22.50       26.18      3.84 o 
 -19   5   9       70.16       65.67      4.77 o 
 -17   5   9       57.42       58.04      4.30 o 
 -15   5   9       52.49       44.93      3.57 o 
 -13   5   9       90.79       92.10      3.71 o 
 -11   5   9       98.17      115.20      4.84 o 
  -9   5   9      656.66      716.51     18.18 o 
  -7   5   9      154.97      140.30      4.66 o 
  -5   5   9       40.50       44.73      3.63 o 
  -3   5   9      455.15      469.12     10.69 o 
  -1   5   9      398.40      375.72      6.11 o 
   1   5   9        2.22        1.27      1.37 o 
   3   5   9       66.17       60.96      3.30 o 
   5   5   9       89.02       72.35      4.70 o 
   7   5   9      120.73      126.03      6.20 o 
 -20   6   9       25.88       24.98      3.88 o 
 -18   6   9       46.59       49.43      4.33 o 
 -16   6   9       82.00       79.85      4.05 o 
 -14   6   9        2.83        0.66      1.82 o 
 -12   6   9        1.52       -1.48      1.84 o 
 -10   6   9       77.24       69.38      4.16 o 
  -8   6   9      359.40      325.19      8.23 o 
  -6   6   9      292.75      244.48      8.25 o 
  -4   6   9     1468.94     1370.86     14.82 o 
  -2   6   9     1359.79     1338.66     14.75 o 
   0   6   9      687.06      681.76      9.55 o 
   2   6   9      128.03      149.59      4.02 o 
   4   6   9        1.20        1.59      2.43 o 
   6   6   9        7.81       10.11      4.22 o 
   8   6   9       14.39       17.53      5.24 o 
 -19   7   9       10.42       16.89      5.24 o 
 -17   7   9        0.26        0.11      1.93 o 
 -15   7   9       35.87       28.49      2.75 o 
 -13   7   9       37.14       23.52      3.06 o 
 -11   7   9        0.05       -1.28      2.81 o 
  -9   7   9     1177.43     1066.94     18.16 o 
  -7   7   9      376.85      357.74      9.14 o 
  -5   7   9     1169.47     1126.93     15.28 o 
  -3   7   9      471.24      427.93      8.05 o 
  -1   7   9     1238.74     1245.47     14.25 o 
   1   7   9       81.06       89.41      3.39 o 
   3   7   9        0.41        1.21      1.74 o 
   5   7   9      104.70       94.41      7.68 o 
   7   7   9        4.34        1.92      3.71 o 
 -18   8   9       13.78       15.21      3.33 o 
 -16   8   9        0.26       -1.57      1.88 o 
 -14   8   9       13.73       26.57      3.39 o 
 -12   8   9       50.74       43.79      3.89 o 
 -10   8   9      629.36      595.70     12.62 o 
  -8   8   9      522.50      521.23     19.71 o 
  -6   8   9      532.92      542.04      9.61 o 
  -4   8   9      485.10      485.70      8.99 o 
  -2   8   9      612.81      571.99      9.88 o 
   0   8   9       46.84       49.68      2.61 o 
   2   8   9      113.67      126.84      4.67 o 
   4   8   9        1.78        0.91      2.39 o 
   6   8   9       48.58       57.57      6.78 o 
 -17   9   9        1.34       -3.20      3.20 o 
 -15   9   9       47.88       51.11      4.39 o 
 -13   9   9      115.97      110.32      5.70 o 
 -11   9   9       50.54       53.25      4.25 o 
  -9   9   9        5.31        9.72      2.71 o 
  -7   9   9      482.86      491.45      9.38 o 
  -5   9   9      238.05      261.36      6.65 o 
  -3   9   9      111.34       92.09      4.28 o 
  -1   9   9      302.75      325.39      7.41 o 
   1   9   9        3.23        1.09      2.26 o 
   3   9   9       28.30       43.66      4.02 o 
   5   9   9        0.90        0.62      2.58 o 
 -16  10   9       21.27       20.21      5.12 o 
 -14  10   9       33.08       32.43      3.89 o 
 -12  10   9       25.03       10.37      2.91 o 
 -10  10   9       17.72       21.38      3.84 o 
  -8  10   9       78.67       53.66      3.53 o 
  -6  10   9       30.34       24.76      2.88 o 
  -4  10   9       35.67       38.63      3.23 o 
  -2  10   9        0.14       -2.07      2.07 o 
   0  10   9        4.47        1.07      2.44 o 
   2  10   9       21.78       25.71      5.24 o 
   4  10   9       29.01       24.18      5.37 o 
 -13  11   9        1.37        1.92      3.58 o 
 -11  11   9       72.82       79.32      5.38 o 
  -9  11   9        0.04        1.36      2.48 o 
  -7  11   9        5.60        3.57      2.13 o 
  -5  11   9       17.94       24.04      3.71 o 
  -3  11   9       10.39        8.82      2.97 o 
  -1  11   9       20.93       18.90      3.44 o 
   1  11   9       32.32       35.95      6.14 o 
 -10  12   9        2.53        4.73      4.35 o 
  -8  12   9        0.09        2.74      2.30 o 
  -6  12   9      152.60      215.52      8.55 o 
  -4  12   9       20.50       30.65      4.25 o 
  -2  12   9        0.21        2.69      2.80 o 
 -22   0  10       16.09        7.80      4.48 o 
 -20   0  10      134.62      131.90      8.83 o 
 -18   0  10       61.45       51.68      5.63 o 
 -16   0  10        8.85       12.81      2.37 o 
 -14   0  10      526.26      554.15      8.71 o 
 -12   0  10       28.03       37.77      2.26 o 
 -10   0  10      555.77      592.41     11.00 o 
  -8   0  10     1011.29     1002.23     16.03 o 
  -6   0  10       19.47       16.84      2.17 o 
  -4   0  10      193.55      245.64      6.65 o 
  -2   0  10      330.27      306.63     10.88 o 
   0   0  10      328.22      341.43     12.16 o 
   2   0  10     2554.82     2294.24     46.95 o 
   4   0  10       31.05       24.69      4.35 o 
   6   0  10       25.43       16.63      4.09 o 
   8   0  10       12.48       21.11      4.73 o 
 -23   1  10        6.36        6.47      7.68 o 
 -21   1  10        4.18       -2.55      3.13 o 
 -19   1  10       13.65       16.15      2.40 o 
 -17   1  10       70.75       63.75      3.36 o 
 -15   1  10       10.12        5.98      1.39 o 
 -13   1  10      114.07      117.24      2.63 o 
 -11   1  10      410.47      387.37      5.16 o 
  -9   1  10        5.52        6.11      1.27 o 
  -7   1  10       11.01       14.13      1.83 o 
  -5   1  10       21.87       14.27      1.75 o 
  -3   1  10      102.29       98.58      6.20 o 
  -1   1  10      166.13      182.96      5.00 o 
   1   1  10        0.96        1.55      2.69 o 
   3   1  10        1.57        2.37      1.99 o 
   5   1  10      365.94      337.33      9.41 o 
   7   1  10       13.29        7.87      2.71 o 
   9   1  10        2.96       -1.02      2.49 o 
 -22   2  10       18.03       19.54      5.31 o 
 -20   2  10        0.71        0.48      1.96 o 
 -18   2  10        0.74       -0.32      1.83 o 
 -16   2  10       59.94       63.26      3.10 o 
 -14   2  10        5.46        3.63      1.55 o 
 -12   2  10       98.79       95.47      2.88 o 
 -10   2  10      121.85      149.86      4.07 o 
  -8   2  10        6.27       10.85      2.23 o 
  -6   2  10      297.56      303.37      8.77 o 
  -4   2  10     4517.87     4293.27     45.07 o 
  -2   2  10     5344.99     4947.44     51.60 o 
   0   2  10        0.00        0.25      1.65 o 
   2   2  10      233.27      207.22      9.43 o 
   4   2  10      118.64      120.46      5.60 o 
   6   2  10       33.11       27.43      4.61 o 
   8   2  10        0.38       -2.29      4.09 o 
 -23   3  10       16.68       12.28      5.76 o 
 -21   3  10        3.35       -1.51      2.55 o 
 -19   3  10       10.50        0.53      2.42 o 
 -17   3  10        2.63        2.13      2.56 o 
 -15   3  10       50.21       55.06      2.98 o 
 -13   3  10     1249.00     1327.33     18.02 o 
 -11   3  10        6.13        3.91      1.50 o 
  -9   3  10      847.30      808.72     11.21 o 
  -7   3  10       45.86       40.59      2.32 o 
  -5   3  10      875.22      824.59      9.75 o 
  -3   3  10      786.58      738.77     10.97 o 
  -1   3  10      490.11      518.33      8.94 o 
   1   3  10     1685.42     1587.71     22.44 o 
   3   3  10      835.17      737.60     11.63 o 
   5   3  10       32.75       24.68      3.20 o 
   7   3  10        4.43        4.73      2.58 o 
   9   3  10        3.02        3.84      3.97 o 
 -22   4  10        1.88       -1.68      2.83 o 
 -20   4  10        0.44       -0.43      2.66 o 
 -18   4  10        6.00        5.03      2.94 o 
 -16   4  10      123.14      118.68      4.33 o 
 -14   4  10       19.78       14.23      2.07 o 
 -12   4  10        1.43        1.77      2.03 o 
 -10   4  10      102.35      122.55      4.92 o 
  -8   4  10        2.37        3.70      1.52 o 
  -6   4  10      126.50      121.07      3.95 o 
  -4   4  10       18.81       27.52      1.90 o 
  -2   4  10      424.89      368.26      7.19 o 
   0   4  10     2777.01     2601.27     29.63 o 
   2   4  10       66.98       59.30      3.27 o 
   4   4  10       35.85       32.86      3.43 o 
   6   4  10       36.95       46.61      4.16 o 
   8   4  10        0.15        3.45      3.45 o 
 -21   5  10       50.77       55.07      4.75 o 
 -19   5  10        0.36       -2.44      2.44 o 
 -17   5  10       37.04       34.81      2.95 o 
 -15   5  10      208.52      215.56      5.71 o 
 -13   5  10        5.37        2.50      2.20 o 
 -11   5  10        2.45        5.23      2.11 o 
  -9   5  10      258.49      254.28      7.29 o 
  -7   5  10     1452.47     1473.40     18.14 o 
  -5   5  10     1700.96     1742.58     18.94 o 
  -3   5  10     1588.67     1527.22     16.30 o 
  -1   5  10      215.31      185.86      4.29 o 
   1   5  10       11.24       19.70      2.25 o 
   3   5  10       10.19       14.17      2.16 o 
   5   5  10        7.69        6.22      2.94 o 
   7   5  10       11.41       20.68      3.50 o 
 -20   6  10        0.57       -1.15      4.09 o 
 -18   6  10       11.72        9.85      3.02 o 
 -16   6  10        5.35        5.91      2.53 o 
 -14   6  10      334.85      366.30     11.90 o 
 -12   6  10       93.98       85.87      6.78 o 
 -10   6  10       14.83       19.72      2.94 o 
  -8   6  10      309.21      339.96      8.91 o 
  -6   6  10     1896.13     1811.64     21.99 o 
  -4   6  10       88.91       70.51      2.94 o 
  -2   6  10        0.11       -1.22      1.22 o 
   0   6  10      125.22      119.69      3.64 o 
   2   6  10      188.16      202.93      6.79 o 
   4   6  10        9.78       18.28      3.16 o 
   6   6  10        4.84        1.66      3.97 o 
 -19   7  10        0.37        1.66      4.22 o 
 -17   7  10       21.39       15.29      3.08 o 
 -15   7  10       51.65       56.02      4.19 o 
 -13   7  10      128.41      148.86      6.28 o 
 -11   7  10       13.13       22.10      6.65 o 
  -9   7  10        7.27        4.25      2.39 o 
  -7   7  10     1219.51     1119.90     19.20 o 
  -5   7  10       46.50       54.77      3.20 o 
  -3   7  10        0.39       -1.38      1.59 o 
  -1   7  10        7.70        4.51      1.57 o 
   1   7  10       18.33       18.54      1.97 o 
   3   7  10       83.22       82.64      5.06 o 
   5   7  10      157.58      202.14     11.39 o 
 -18   8  10        5.20        5.24      3.84 o 
 -16   8  10       16.59       13.05      3.17 o 
 -14   8  10       37.14       36.71      3.88 o 
 -12   8  10        3.55        9.81      3.13 o 
 -10   8  10      150.18      153.82      6.42 o 
  -8   8  10      559.79      553.32     12.30 o 
  -6   8  10       79.42       70.51      3.79 o 
  -4   8  10        0.37        1.86      1.79 o 
  -2   8  10        0.37        1.67      1.74 o 
   0   8  10        0.22        0.05      1.48 o 
   2   8  10        9.05        9.34      3.39 o 
   4   8  10        0.18        0.13      3.71 o 
 -17   9  10        3.09        0.64      3.58 o 
 -15   9  10      100.34       98.32      6.27 o 
 -13   9  10       93.14       96.43      6.65 o 
 -11   9  10      169.96      183.35      7.37 o 
  -9   9  10       11.37       19.32      3.30 o 
  -7   9  10        3.41        6.42      2.21 o 
  -5   9  10        1.06        5.32      2.17 o 
  -3   9  10        2.01        4.41      1.92 o 
  -1   9  10       11.13        6.24      2.11 o 
   1   9  10       19.73       13.15      2.94 o 
   3   9  10        2.78       -0.03      2.64 o 
 -14  10  10        1.74        0.00      3.71 o 
 -12  10  10       40.81       33.03      4.02 o 
 -10  10  10      114.64      133.21      6.51 o 
  -8  10  10        4.55        1.11      2.01 o 
  -6  10  10       27.89       25.47      3.37 o 
  -4  10  10        3.80        2.38      2.04 o 
  -2  10  10        0.26        2.37      2.44 o 
   0  10  10        0.53        3.87      8.00 o 
   2  10  10        6.53       14.07      4.73 o 
 -11  11  10      130.24      175.40     11.00 o 
  -9  11  10        8.69        4.83      2.42 o 
  -7  11  10       31.59       36.04      3.38 o 
  -5  11  10        4.88        2.34      2.67 o 
  -3  11  10        8.73       -0.45      3.97 o 
  -1  11  10       47.21       45.15      4.52 o 
 -23   1  11        0.48        3.84      3.35 o 
 -21   1  11        4.10        2.82      3.39 o 
 -19   1  11        7.52        9.02      2.28 o 
 -17   1  11        0.01       -1.21      1.70 o 
 -15   1  11       53.62       56.77      2.32 o 
 -13   1  11        4.06        1.44      1.12 o 
 -11   1  11      129.11      126.14      3.45 o 
  -9   1  11     2078.99     2024.08     20.29 o 
  -7   1  11     3155.01     3093.52     33.76 o 
  -5   1  11       74.91       72.16      3.47 o 
  -3   1  11      764.16      635.47     10.25 o 
  -1   1  11        9.18        4.23      1.74 o 
   1   1  11       99.41       81.05      4.61 o 
   3   1  11        4.66        1.98      2.08 o 
   5   1  11        5.67        7.69      3.39 o 
   7   1  11      141.19      165.04      7.28 o 
 -22   2  11        2.86        0.97      3.04 o 
 -20   2  11        1.18        1.77      2.09 o 
 -18   2  11       57.90       80.46      4.83 o 
 -16   2  11       47.99       41.55      2.78 o 
 -14   2  11      164.18      145.41      5.43 o 
 -12   2  11      185.06      189.73      4.84 o 
 -10   2  11      196.82      202.20      4.96 o 
  -8   2  11      168.83      179.91      4.77 o 
  -6   2  11        4.63        5.33      1.87 o 
  -4   2  11     1530.72     1415.45     17.95 o 
  -2   2  11     1319.42     1257.20     18.21 o 
   0   2  11      289.47      225.53      5.78 o 
   2   2  11        9.70       10.73      4.41 o 
   4   2  11       22.76       33.66      3.61 o 
   6   2  11        6.05       -0.28      2.40 o 
 -23   3  11        0.19       -1.92      4.22 o 
 -21   3  11        1.36        2.08      3.01 o 
 -19   3  11        7.04        1.54      2.57 o 
 -17   3  11       39.51       37.41      2.77 o 
 -15   3  11       23.28       33.71      3.21 o 
 -13   3  11        1.93        1.41      2.07 o 
 -11   3  11      121.83      142.57      4.24 o 
  -9   3  11      383.85      395.04      7.27 o 
  -7   3  11      590.31      580.21      9.33 o 
  -5   3  11     2386.47     2374.36     27.18 o 
  -3   3  11      170.89      195.81      5.27 o 
  -1   3  11       21.98       21.49      2.31 o 
   1   3  11       76.65       62.93      3.40 o 
   3   3  11        2.14        2.06      2.07 o 
   5   3  11        2.61        5.28      2.53 o 
   7   3  11        5.53        3.20      3.97 o 
 -22   4  11        4.27       -0.98      2.85 o 
 -20   4  11        0.09       -2.44      2.44 o 
 -18   4  11       57.98       56.74      4.21 o 
 -16   4  11       13.86       19.89      2.89 o 
 -14   4  11       47.90       41.08      3.38 o 
 -12   4  11      198.06      192.23      9.08 o 
 -10   4  11     1461.31     1498.12     24.92 o 
  -8   4  11      523.54      500.52      8.58 o 
  -6   4  11      143.93      168.58      4.02 o 
  -4   4  11      321.96      287.72      6.40 o 
  -2   4  11       31.62       43.29      2.77 o 
   0   4  11      197.70      209.08      5.69 o 
   2   4  11       34.19       28.71      2.66 o 
   4   4  11        0.14       -1.54      2.09 o 
   6   4  11       42.81       43.11      4.30 o 
 -21   5  11        8.24       12.66      4.99 o 
 -19   5  11        0.31        2.05      2.80 o 
 -17   5  11        9.23        5.44      2.69 o 
 -15   5  11        1.19       -1.03      2.15 o 
 -13   5  11        5.84        5.31      2.48 o 
 -11   5  11      672.10      659.53     13.22 o 
  -9   5  11      240.53      216.86      7.87 o 
  -7   5  11       74.01       63.13      4.25 o 
  -5   5  11       68.74       51.67      2.49 o 
  -3   5  11        0.78        0.71      1.62 o 
  -1   5  11       24.86       22.13      2.36 o 
   1   5  11       64.24       71.27      3.64 o 
   3   5  11        9.30        6.84      2.53 o 
   5   5  11        1.37        0.69      2.49 o 
 -18   6  11        2.33        4.35      2.62 o 
 -16   6  11        0.63        3.08      2.48 o 
 -14   6  11       11.52       11.69      5.56 o 
 -12   6  11      791.24      794.24     15.39 o 
 -10   6  11      319.03      349.80      9.27 o 
  -8   6  11       21.28       18.88      3.11 o 
  -6   6  11       76.49       83.59      3.75 o 
  -4   6  11       77.41       87.05      3.26 o 
  -2   6  11        0.01        1.87      1.64 o 
   0   6  11       11.24       15.20      3.70 o 
   2   6  11       11.42        9.72      2.75 o 
   4   6  11        3.59        3.77      2.71 o 
 -17   7  11        4.32       -0.24      2.44 o 
 -15   7  11       13.54       14.25      3.16 o 
 -13   7  11       74.93       71.78      4.74 o 
 -11   7  11        4.11        3.50      2.58 o 
  -9   7  11      231.49      212.89      7.37 o 
  -7   7  11       32.14       23.65      2.66 o 
  -5   7  11       55.83       54.22      3.22 o 
  -3   7  11       22.89       27.89      3.07 o 
  -1   7  11       31.09       49.62      3.20 o 
   1   7  11       34.49       46.56      3.24 o 
   3   7  11       18.37       28.49      3.75 o 
 -18   8  11        4.27        4.22      3.84 o 
 -16   8  11        2.07        2.78      2.58 o 
 -14   8  11       71.06       51.76      4.48 o 
 -12   8  11       55.46       54.90      4.48 o 
 -10   8  11      138.42      173.71      7.15 o 
  -8   8  11        2.26       -1.06      1.81 o 
  -6   8  11      208.55      226.32      6.24 o 
  -4   8  11       19.79       27.86      2.80 o 
  -2   8  11      143.16      161.00      5.38 o 
   0   8  11      109.33      121.99      6.01 o 
   2   8  11       38.32       41.19      6.01 o 
 -17   9  11        0.22        3.33      4.22 o 
 -15   9  11       48.26       51.55      6.65 o 
 -13   9  11      157.26      153.04      7.93 o 
 -11   9  11      171.88      175.08     19.32 o 
  -9   9  11       50.50       62.94      6.30 o 
  -7   9  11        0.00       -0.11      2.53 o 
  -5   9  11        0.59        4.88      2.17 o 
  -3   9  11      109.78      123.37      5.07 o 
  -1   9  11        2.21       -0.31      2.16 o 
 -14  10  11        0.23       -2.94      3.33 o 
 -12  10  11       78.07       79.06      7.68 o 
 -10  10  11       11.20       12.21      2.63 o 
  -8  10  11       25.19       19.98      2.81 o 
  -6  10  11        0.44       -1.89      1.97 o 
  -4  10  11       12.48       16.22      2.67 o 
  -2  10  11       50.58       74.07      5.11 o 
   0  10  11        3.87       -2.56      3.71 o 
  -9  11  11        2.31        3.31      2.89 o 
  -7  11  11        7.95        2.34      2.43 o 
  -5  11  11        5.91        1.84      2.67 o 
 -22   0  12        6.44        7.29      4.86 o 
 -20   0  12        0.51       -1.15      3.58 o 
 -18   0  12       16.40       19.83      4.61 o 
 -16   0  12      156.75      154.69      4.70 o 
 -14   0  12      916.81      968.63     16.52 o 
 -12   0  12     1917.03     2044.83     29.36 o 
 -10   0  12      526.77      611.47     12.21 o 
  -8   0  12       92.06       75.48      4.65 o 
  -6   0  12        4.91       -1.94      1.94 o 
  -4   0  12      182.59      128.71      7.68 o 
  -2   0  12      235.64      202.04      9.60 o 
   0   0  12       58.62       43.62      5.12 o 
   2   0  12      575.76      567.52     18.30 o 
   4   0  12       13.05       22.64      4.99 o 
 -23   1  12        0.12       -2.18      4.16 o 
 -21   1  12        2.78        4.80      3.08 o 
 -19   1  12       35.63       33.14      3.75 o 
 -17   1  12       27.66       29.82      3.20 o 
 -15   1  12       46.54       42.81      2.71 o 
 -13   1  12        4.24        2.63      1.50 o 
 -11   1  12       63.72       57.65      2.68 o 
  -9   1  12     1853.37     1859.22     22.35 o 
  -7   1  12     2452.40     2316.38     26.86 o 
  -5   1  12      377.41      387.98      7.68 o 
  -3   1  12      671.54      624.80     10.47 o 
  -1   1  12       71.35       65.62      4.21 o 
   1   1  12       25.58       20.75      3.33 o 
   3   1  12       19.42       18.31      3.12 o 
   5   1  12        6.10        3.62      2.67 o 
 -22   2  12        2.49       -2.56      4.09 o 
 -20   2  12        3.44        3.29      2.70 o 
 -18   2  12       14.27       12.54      2.89 o 
 -16   2  12       24.81       33.58      3.26 o 
 -14   2  12      255.85      248.39      7.33 o 
 -12   2  12      136.68      150.32      4.59 o 
 -10   2  12      347.08      340.87      6.87 o 
  -8   2  12     1352.97     1334.38     17.28 o 
  -6   2  12        0.30       -1.42      2.05 o 
  -4   2  12        6.87        1.33      1.64 o 
  -2   2  12      236.04      211.86      5.76 o 
   0   2  12      127.47      115.12      4.50 o 
   2   2  12       92.46       83.53      4.97 o 
   4   2  12        9.14        8.65      2.89 o 
 -21   3  12        3.63       -0.13      2.71 o 
 -19   3  12       17.21        8.83      4.09 o 
 -17   3  12       43.84       33.41      3.42 o 
 -15   3  12       18.05       21.46      5.63 o 
 -13   3  12      121.40      127.97      5.69 o 
 -11   3  12        7.44        5.25      1.81 o 
  -9   3  12        0.58       -0.05      1.57 o 
  -7   3  12      674.53      676.73     10.78 o 
  -5   3  12      564.49      501.61      9.01 o 
  -3   3  12      587.44      540.40      9.92 o 
  -1   3  12      184.78      200.35      5.71 o 
   1   3  12        0.21        1.65      1.73 o 
   3   3  12        1.61        1.47      2.35 o 
   5   3  12       49.60       51.87      4.66 o 
 -22   4  12        1.15       -0.90      4.22 o 
 -20   4  12        5.19        4.22      4.09 o 
 -18   4  12       13.25       17.40      4.73 o 
 -16   4  12       37.72       38.07      4.93 o 
 -14   4  12      140.61      149.04      9.79 o 
 -12   4  12      280.24      286.74      8.37 o 
 -10   4  12       15.47       12.50      3.01 o 
  -8   4  12       39.54       39.26      2.98 o 
  -6   4  12       57.62       54.92      3.15 o 
  -4   4  12      217.04      192.37      5.46 o 
  -2   4  12       11.44        5.58      1.82 o 
   0   4  12       67.93       69.37      3.74 o 
   2   4  12       45.67       40.03      3.09 o 
   4   4  12        0.54       -2.02      4.22 o 
 -19   5  12        8.28        6.14      4.35 o 
 -17   5  12      126.96      147.95     10.62 o 
 -15   5  12       91.36       99.74      5.51 o 
 -13   5  12       12.91       13.28      3.58 o 
 -11   5  12      302.88      285.73      8.41 o 
  -9   5  12      527.53      514.79     14.40 o 
  -7   5  12        4.34        0.79      2.12 o 
  -5   5  12      542.42      530.55      9.45 o 
  -3   5  12      111.43      115.96      4.46 o 
  -1   5  12        0.34        3.14      1.86 o 
   1   5  12      146.42      146.17      8.49 o 
   3   5  12        1.35        1.49      2.57 o 
   5   5  12        0.58       -0.64      3.97 o 
 -18   6  12        0.29        0.71      3.45 o 
 -16   6  12       27.73       24.60      3.97 o 
 -14   6  12       45.58       47.75      4.11 o 
 -12   6  12       66.01       48.70      8.06 o 
 -10   6  12      240.95      222.12      7.64 o 
  -8   6  12      161.52      140.26      5.83 o 
  -6   6  12        0.27       -1.65      2.17 o 
  -4   6  12      216.34      225.25      6.02 o 
  -2   6  12       15.03       16.26      2.33 o 
   0   6  12        0.54        1.09      1.89 o 
   2   6  12       73.71       94.80      5.52 o 
   4   6  12      131.69      175.27     10.87 o 
 -17   7  12       30.17       28.82      3.82 o 
 -15   7  12        2.41       -0.01      2.49 o 
 -13   7  12       32.66       32.91      3.93 o 
 -11   7  12      260.42      284.50      8.91 o 
  -9   7  12       12.47       23.84      5.18 o 
  -7   7  12        3.22        4.75      1.95 o 
  -5   7  12       20.87       19.02      3.17 o 
  -3   7  12        0.16        3.65      2.33 o 
  -1   7  12       56.16       60.08      3.59 o 
   1   7  12        2.39        8.54      6.72 o 
 -16   8  12        0.13       -0.13      3.71 o 
 -14   8  12       26.95       26.34      3.82 o 
 -12   8  12        0.26       -2.40      2.40 o 
 -10   8  12       40.02       58.90      5.82 o 
  -8   8  12       18.93       12.57      2.45 o 
  -6   8  12        0.74        4.02      3.30 o 
  -4   8  12        2.31        4.59      2.66 o 
  -2   8  12       43.59       53.67      4.52 o 
   0   8  12      474.34      548.04     12.98 o 
 -15   9  12       43.94       34.03      6.14 o 
 -13   9  12       27.94       33.52      6.01 o 
 -11   9  12       64.06       56.10      4.88 o 
  -9   9  12       41.03       41.38      3.60 o 
  -7   9  12        1.35        4.18      2.19 o 
  -5   9  12        4.61        8.69      2.39 o 
  -3   9  12       38.18       62.93      4.99 o 
  -1   9  12       17.53       21.36      5.12 o 
 -12  10  12        0.08       -0.13      3.97 o 
 -10  10  12        5.36       -1.29      2.49 o 
  -8  10  12       11.22       14.46      3.58 o 
  -6  10  12        1.93        0.62      5.25 o 
  -4  10  12       55.28       76.06      4.42 o 
 -21   1  13       28.29       39.02      6.01 o 
 -17   1  13        0.29       -0.20      2.29 o 
 -15   1  13        4.31        6.01      2.35 o 
 -13   1  13      337.62      339.49      7.14 o 
 -11   1  13        6.31        5.91      2.01 o 
  -9   1  13        3.63        6.51      1.94 o 
  -7   1  13     1089.76      983.43     14.25 o 
  -5   1  13        3.25       -0.68      1.54 o 
  -3   1  13      132.86      115.82      6.78 o 
  -1   1  13        2.26        4.11      2.40 o 
   1   1  13       27.01       23.96      4.80 o 
   3   1  13      177.10      214.30     11.90 o 
 -20   2  13        0.01       -0.13      3.58 o 
 -18   2  13        0.35       -0.26      3.33 o 
 -16   2  13       19.73       19.58      3.02 o 
 -14   2  13       98.44      114.43      5.38 o 
 -12   2  13      247.89      259.62      7.09 o 
 -10   2  13       90.64       83.27      3.76 o 
  -8   2  13       18.74       19.38      7.83 o 
  -6   2  13        3.13        0.26      1.70 o 
  -4   2  13        0.10       -0.42      1.61 o 
  -2   2  13        0.01       -1.66      1.69 o 
   0   2  13       52.56       40.28      4.86 o 
   2   2  13       55.10       52.77      8.38 o 
 -21   3  13        2.50       -3.84      3.84 o 
 -19   3  13       32.97       31.98      5.24 o 
 -17   3  13       57.46       59.44      4.34 o 
 -15   3  13       83.86       87.76      5.02 o 
 -13   3  13      122.55      128.53      5.79 o 
 -11   3  13       14.51       16.40      4.54 o 
  -9   3  13       82.59       76.72      4.89 o 
  -7   3  13       17.57       18.24      2.34 o 
  -5   3  13      763.95      692.92     11.45 o 
  -3   3  13      223.35      208.10      5.86 o 
  -1   3  13        5.83        0.38      1.67 o 
   1   3  13        0.10        1.49      2.29 o 
   3   3  13        9.27        5.80      2.91 o 
 -20   4  13        0.53       -1.54      3.71 o 
 -18   4  13        6.40       10.96      2.98 o 
 -16   4  13      114.41      116.40      5.92 o 
 -14   4  13       92.67       94.72      5.29 o 
 -12   4  13       58.32       67.53      4.73 o 
 -10   4  13        3.92        5.68      2.81 o 
  -8   4  13      321.56      325.99      7.24 o 
  -6   4  13      274.05      312.73     12.21 o 
  -4   4  13        9.39        6.70      1.95 o 
  -2   4  13       37.79       36.95      2.90 o 
   0   4  13        8.02       16.23      2.53 o 
   2   4  13       78.88       64.95      5.02 o 
 -19   5  13        9.92        7.93      4.61 o 
 -17   5  13       98.46      103.71      5.74 o 
 -15   5  13       53.09       54.60      4.30 o 
 -13   5  13       50.51       52.22      8.64 o 
 -11   5  13       37.43       46.30      4.11 o 
  -9   5  13      268.38      246.63      8.09 o 
  -7   5  13       20.10       14.99      3.84 o 
  -5   5  13       17.03       22.84      2.55 o 
  -3   5  13       39.50       37.70      3.05 o 
  -1   5  13       92.32       92.78      4.98 o 
   1   5  13        9.02        6.45      2.24 o 
 -18   6  13        0.25       -2.17      3.45 o 
 -16   6  13       13.22       20.16      4.67 o 
 -14   6  13       15.12       25.85      3.66 o 
 -12   6  13        0.15        1.59      2.66 o 
 -10   6  13       68.85       65.65      4.74 o 
  -8   6  13       19.86       22.87      3.58 o 
  -6   6  13        5.38        3.80      2.44 o 
  -4   6  13       28.79       30.38      2.95 o 
  -2   6  13        2.44        7.41      2.15 o 
   0   6  13       14.80       20.11      2.83 o 
 -17   7  13        3.94        1.15      3.45 o 
 -15   7  13       83.06      103.38      6.15 o 
 -13   7  13      102.41       95.34      8.12 o 
 -11   7  13       11.80       13.33      3.20 o 
  -9   7  13        2.63        1.96      2.69 o 
  -7   7  13        3.08        2.19      2.58 o 
  -5   7  13      125.54      121.66      6.15 o 
  -3   7  13       51.42       67.56      4.88 o 
  -1   7  13       32.23       32.95      3.42 o 
 -16   8  13       13.32       12.28      4.99 o 
 -14   8  13       56.43       71.89      7.68 o 
 -12   8  13       15.56       15.20      3.51 o 
 -10   8  13        3.19       -1.96      1.96 o 
  -8   8  13        9.15       14.34      3.29 o 
  -6   8  13       76.18       96.04      6.09 o 
  -4   8  13        2.47        7.19      2.88 o 
  -2   8  13      139.99      153.46      7.23 o 
 -13   9  13        0.23        1.15      3.84 o 
 -11   9  13        3.23        5.03      2.84 o 
  -9   9  13        3.02        4.71      2.71 o 
  -7   9  13      152.94      209.35      8.37 o 
  -5   9  13      400.92      441.99     17.28 o 
  -3   9  13       22.69       19.70      5.12 o 
 -16   0  14        0.99        1.56      3.26 o 
 -14   0  14      488.55      528.94     11.94 o 
 -12   0  14     2437.80     2369.89     34.50 o 
 -10   0  14      197.71      195.85      7.05 o 
  -8   0  14      111.38       88.66      6.91 o 
  -6   0  14       22.36       22.00      4.48 o 
  -4   0  14      124.74       91.99      7.29 o 
  -2   0  14       73.71       74.33      6.91 o 
   0   0  14       84.37       76.50      7.29 o 
 -17   1  14      487.74      562.17     12.49 o 
 -15   1  14      334.13      364.66      9.72 o 
 -13   1  14      126.88      128.01      4.78 o 
 -11   1  14       25.69       24.47      2.68 o 
  -9   1  14        9.19        0.63      2.42 o 
  -7   1  14       14.00       12.27      2.21 o 
  -5   1  14       11.19       15.42      2.33 o 
  -3   1  14      216.60      222.06      7.87 o 
  -1   1  14       44.89       39.59      3.93 o 
   1   1  14       41.40       47.76      4.61 o 
 -20   2  14       29.47       21.24      5.12 o 
 -18   2  14       41.19       41.83      5.88 o 
 -16   2  14       32.01       35.49      3.75 o 
 -14   2  14      121.41      120.92      5.95 o 
 -12   2  14        0.63       -0.88      1.77 o 
 -10   2  14        0.71       -1.40      1.66 o 
  -8   2  14        1.59       -0.05      1.67 o 
  -6   2  14       32.19       28.20      2.71 o 
  -4   2  14       19.48       12.50      2.25 o 
  -2   2  14       22.23       19.91      3.29 o 
   0   2  14      175.51      207.94      8.01 o 
 -21   3  14       49.54       42.86      6.40 o 
 -19   3  14       64.56       83.66      7.80 o 
 -17   3  14       14.37       16.91      3.24 o 
 -15   3  14       19.39       17.33      3.15 o 
 -13   3  14       35.51       32.97      3.61 o 
 -11   3  14        4.11        3.67      2.40 o 
  -9   3  14       12.95       11.34      2.24 o 
  -7   3  14       24.39       33.49      2.85 o 
  -5   3  14        1.62        1.87      1.81 o 
  -3   3  14       15.76       18.68      3.41 o 
  -1   3  14       10.15       15.22      2.58 o 
   1   3  14       52.54       64.41      5.07 o 
 -18   4  14        4.54        2.49      2.80 o 
 -16   4  14        1.96       -1.53      2.35 o 
 -14   4  14        4.35        4.63      2.55 o 
 -12   4  14       50.52       42.80      4.07 o 
 -10   4  14      246.38      225.03      7.87 o 
  -8   4  14        8.68        7.75      2.85 o 
  -6   4  14       45.15       40.21      4.38 o 
  -4   4  14        1.13        2.88      1.89 o 
  -2   4  14        4.48        1.81      1.79 o 
   0   4  14       47.20       55.48      4.08 o 
 -19   5  14        0.55        4.86      4.09 o 
 -17   5  14       18.15       16.95      4.93 o 
 -15   5  14       13.67       10.36      3.08 o 
 -13   5  14       31.20       38.95      4.06 o 
 -11   5  14       36.67       42.16      4.02 o 
  -9   5  14       13.62       10.23      3.01 o 
  -7   5  14        2.34        1.02      2.44 o 
  -5   5  14        8.34       12.45      2.38 o 
  -3   5  14        4.50        1.22      2.01 o 
  -1   5  14      173.21      209.25      6.49 o 
 -18   6  14       38.05       24.05      5.50 o 
 -16   6  14       25.53       24.69      5.37 o 
 -14   6  14       38.22       30.41      3.92 o 
 -12   6  14        2.32        1.21      2.53 o 
 -10   6  14        0.14        0.35      3.20 o 
  -8   6  14       23.77       14.85      3.16 o 
  -6   6  14        3.80        5.18      2.89 o 
  -4   6  14        7.64       17.37      3.38 o 
  -2   6  14        3.05        5.90      2.31 o 
   0   6  14        1.50        0.64      3.71 o 
 -17   7  14        1.06        2.69      4.48 o 
 -15   7  14       22.41       14.20      4.99 o 
 -13   7  14        0.09       -2.81      3.45 o 
 -11   7  14       10.30       10.25      3.16 o 
  -9   7  14       29.52       30.82      4.12 o 
  -7   7  14       29.04       19.83      3.70 o 
  -5   7  14       66.73       76.47      5.43 o 
  -3   7  14       71.55       69.72      7.42 o 
 -14   8  14        6.38        9.85      4.48 o 
 -12   8  14       19.31       30.57      6.01 o 
 -10   8  14      107.27      119.74      9.47 o 
  -8   8  14       12.65       23.79      5.63 o 
  -6   8  14       32.83       36.71      6.14 o 
  -4   8  14        0.45       -0.90      3.97 o 
 -17   1  15      106.71      110.30      5.92 o 
 -15   1  15       11.02       17.84      3.28 o 
 -13   1  15        2.82       -0.65      1.78 o 
 -11   1  15       23.93       22.13      2.62 o 
  -9   1  15        5.79        5.57      2.03 o 
  -7   1  15        0.56       -0.22      1.76 o 
  -5   1  15      270.08      285.22      9.14 o 
  -3   1  15       46.14       58.59      4.79 o 
  -1   1  15      205.35      232.60     12.28 o 
 -18   2  15        0.29       -2.69      2.69 o 
 -16   2  15        1.09        3.55      4.41 o 
 -14   2  15        7.33        1.00      2.39 o 
 -12   2  15        0.51       -2.02      2.02 o 
 -10   2  15       72.18       54.36      3.49 o 
  -8   2  15        0.10        0.80      1.88 o 
  -6   2  15      100.83      102.45      4.58 o 
  -4   2  15        8.11       10.99      2.42 o 
  -2   2  15      202.76      243.56      9.47 o 
 -19   3  15       11.51       11.13      4.73 o 
 -17   3  15        2.88        4.43      2.79 o 
 -15   3  15        0.74        0.72      4.16 o 
 -13   3  15       88.91      100.02      5.65 o 
 -11   3  15      118.09      137.27      6.42 o 
  -9   3  15        3.72        4.31      1.94 o 
  -7   3  15       37.76       33.88      3.03 o 
  -5   3  15      122.63      147.08      5.56 o 
  -3   3  15       42.71       32.79      3.51 o 
 -18   4  15       10.96       15.09      4.61 o 
 -16   4  15        0.31       -2.18      2.18 o 
 -14   4  15        0.83        0.87      2.58 o 
 -12   4  15        6.86        9.17      2.94 o 
 -10   4  15       47.87       39.42      4.02 o 
  -8   4  15       30.22       23.18      2.79 o 
  -6   4  15      130.67      173.44      8.34 o 
  -4   4  15      106.67      129.12      5.32 o 
  -2   4  15        6.32       30.18      3.98 o 
 -17   5  15        9.65       15.09      4.61 o 
 -15   5  15       64.98       68.81      5.11 o 
 -13   5  15       10.33        8.36      3.39 o 
 -11   5  15       10.69       19.86      3.47 o 
  -9   5  15       22.80       34.07      3.93 o 
  -7   5  15       21.10       15.12      5.88 o 
  -5   5  15        0.00        3.67      2.19 o 
  -3   5  15        2.31        4.31      2.67 o 
 -16   6  15        0.58        2.56      3.97 o 
 -14   6  15       19.44       20.34      4.99 o 
 -12   6  15        0.39       -0.90      3.33 o 
 -10   6  15       43.54       47.85      4.57 o 
  -8   6  15        5.99        6.72      3.90 o 
  -6   6  15       34.03       36.84      5.88 o 
  -4   6  15      240.83      304.26     14.20 o 
 -13   7  15        2.57        7.55      4.22 o 
 -11   7  15        0.10       -3.45      3.45 o 
  -9   7  15        0.57        6.78      4.09 o 
  -7   7  15      203.47      234.65     12.54 o 
  -5   7  15       27.07       43.49      6.52 o 
 -16   0  16       29.18       33.90      5.50 o 
 -14   0  16        0.93       -3.45      3.45 o 
 -12   0  16        4.90        7.42      4.09 o 
 -10   0  16      335.00      358.67     14.20 o 
  -8   0  16       97.30      145.97      9.72 o 
  -6   0  16      219.77      260.24     12.67 o 
  -4   0  16      285.85      338.44     14.84 o 
 -17   1  16       39.29       19.79      3.57 o 
 -15   1  16        2.61        4.64      4.73 o 
 -13   1  16       11.72       14.02      2.63 o 
 -11   1  16        0.00       -0.60      1.95 o 
  -9   1  16        9.74        9.17      2.35 o 
  -7   1  16       34.01       45.97      7.16 o 
  -5   1  16       70.67       70.37      5.15 o 
 -18   2  16        0.26       -2.33      2.33 o 
 -16   2  16       13.62       17.27      3.48 o 
 -14   2  16        0.36       -0.23      2.64 o 
 -12   2  16       34.24       34.05      3.17 o 
 -10   2  16       45.80       48.79      3.56 o 
  -8   2  16       57.34       48.19      3.61 o 
  -6   2  16       80.00       65.61      4.58 o 
  -4   2  16       30.50       28.66      5.50 o 
 -17   3  16        0.38       -1.12      2.55 o 
 -15   3  16        2.93        0.85      2.55 o 
 -13   3  16       11.68        8.62      5.56 o 
 -11   3  16      155.23      177.26     13.75 o 
  -9   3  16        4.35        9.08      2.89 o 
  -7   3  16       65.23       78.80      4.35 o 
  -5   3  16       14.92        8.56      2.98 o 
 -16   4  16        7.89        6.91      4.22 o 
 -14   4  16        0.49        5.20      2.84 o 
 -12   4  16        0.13       -0.57      2.57 o 
 -10   4  16       10.44       11.63      3.30 o 
  -8   4  16       14.41       11.77      4.86 o 
  -6   4  16        2.81       -0.26      3.65 o 
  -4   4  16        6.86        4.48      4.48 o 
 -15   5  16        2.36       -2.05      3.71 o 
 -13   5  16        6.92        1.41      3.58 o 
 -11   5  16       19.29       26.86      5.50 o 
  -9   5  16      269.45      343.16     15.23 o 
  -7   5  16        0.69       -3.33      3.71 o 
  -5   5  16        5.53        4.40      2.83 o 
 -14   6  16        4.51        4.73      4.35 o 
 -12   6  16      133.87      122.18      9.47 o 
 -10   6  16        3.73        4.61      4.22 o 
  -8   6  16        1.38        9.98      4.73 o 
 -17   1  17        7.36        9.15      3.65 o 
 -15   1  17       21.60       20.42      3.66 o 
 -13   1  17        4.18        0.67      2.11 o 
 -11   1  17       24.86       27.42      6.91 o 
  -9   1  17        8.16        7.42      4.48 o 
 -16   2  17       25.00       27.38      5.63 o 
 -14   2  17        3.35        3.58      3.97 o 
 -12   2  17        3.33       11.26      4.73 o 
 -10   2  17       16.44       22.49      3.62 o 
  -8   2  17       13.75       21.14      4.48 o 
 -15   3  17       14.12        5.37      4.48 o 
 -13   3  17       13.13        8.06      3.97 o 
 -11   3  17        3.08        3.71      3.97 o 
  -9   3  17        3.08        6.83      2.98 o 
  -7   3  17        9.00       13.18      4.99 o 
 -14   4  17       69.23       86.99      8.32 o 
 -12   4  17       13.69       14.58      4.99 o 
 -10   4  17       10.96       22.26      5.50 o 
  -8   4  17        2.23       -0.26      4.22 o 
                                                 
